# Supplementary material for: A positive feedback loop between PFKP and c-Myc drives head and neck squamous cell carcinoma progression
Source: Mol Cancer. 2024 Jul 9;23:141. doi: 10.1186/s12943-024-02051-6 (PMC11232239; doi:10.1186/s12943-024-02051-6)
Supplement: Supplementary file 15 — Supplementary Material 15: Supplementary Table 5. Differentially expressed genes of the RNA-seq (shPFKP LIU-LSC-1 cells vs. shSc LIU-LSC-1 cells). [file 12943_2024_2051_MOESM15_ESM.xlsx]

## Sheet: Table S5
Supplementary Table 5. Differentially expressed genes of the RNA-seq (shPFKP LIU-LSC-1 cells vs. shSc LIU-LSC-1 cells)
gene_id	gene_name	EntrezID	transcript_id	GO	KEGG	KO_ENTRY	EC	Description	trans_type	DO	Reactome	FPKM.A_1	FPKM.A_2	FPKM.A_3	FPKM.B_1	FPKM.B_2	FPKM.B_3	fc	log2(fc)	pval	qval	regulation	significant
ENSG00000130066	SAT1	1011;1012;1016;1008;1015;1014;1009;1010	ENST00000379270;ENST00000489394;ENST00000462639;ENST00000379251;ENST00000474223;ENST00000487713;ENST00000379253;ENST00000379254	GO:0001525(angiogenesis);GO:0004145(diamine N-acetyltransferase activity);GO:0005515(protein binding);GO:0005622(intracellular);GO:0005737(cytoplasm);GO:0005829(cytosol);GO:0006595(polyamine metabolic process);GO:0006596(polyamine biosynthetic process);GO:0006598(polyamine catabolic process);GO:0008080(N-acetyltransferase activity);GO:0009447(putrescine catabolic process);GO:0016740(transferase a…	00330(Arginine and proline metabolism);04216(Ferroptosis);04216(Ferroptosis)	NA	NA	spermidine/spermine N1-acetyltransferase 1 [Source:HGNC Symbol;Acc:HGNC:10540]	protein_coding;processed_transcript	DOID:934(viral_infectious_disease);DOID:1612(breast_cancer);DOID:1324(lung_cancer);DOID:936(brain_disease);DOID:161(keratosis);DOID:0050117(disease_by_infectious_agent);DOID:4(disease);DOID:5419(schizophrenia);DOID:9584(Venezuelan_equine_encephalitis);DOID:9256(colorectal_cancer);DOID:5672(large_intestine_cancer);DOID:16(integumentary_system_disease);DOID:3905(lung_carcinoma);DOID:162(cancer);DOI…	R_HSA_71291(Metabolism_of_amino_acids_and_derivatives);R_HSA_351202(Metabolism_of_polyamines);R_HSA_351200(Interconversion_of_polyamines);R_HSA_1430728(Metabolism)	24.8078	25.6254	25.2046	98.587	94.5705	103.883	0.254638	-1.97348	0	0	down	yes
ENSG00000067057	PFKP	28285;28290;28287;28292;28284;28293;28294;28288;28295;28289;28286	ENST00000381125;ENST00000415005;ENST00000381075;ENST00000460445;ENST00000607886;ENST00000413079;ENST00000381072;ENST00000421751;ENST00000433193;ENST00000407806;ENST00000495715	GO:0000166(nucleotide binding);GO:0003824(catalytic activity);GO:0003872(6-phosphofructokinase activity);GO:0005515(protein binding);GO:0005524(ATP binding);GO:0005634(nucleus);GO:0005737(cytoplasm);GO:0005829(cytosol);GO:0005945(6-phosphofructokinase complex);GO:0006002(fructose 6-phosphate metabolic process);GO:0006007(glucose catabolic process);GO:0006096(glycolytic process);GO:0008152(metabol…	00010(Glycolysis / Gluconeogenesis);00030(Pentose phosphate pathway);00051(Fructose and mannose metabolism);00052(Galactose metabolism);03018(RNA degradation);04152(AMPK signaling pathway);04919(Thyroid hormone signaling pathway);05230(Central carbon metabolism in cancer);05230(Central carbon metabolism in cancer)	K00850	EC:2.7.1.11	phosphofructokinase, platelet [Source:HGNC Symbol;Acc:HGNC:8878]	protein_coding;processed_transcript;retained_intron	DOID:654(overnutrition);DOID:4(disease);DOID:0014667(disease_of_metabolism);DOID:0060158(acquired_metabolic_disease);DOID:374(nutrition_disease);DOID:9970(obesity)	R_HSA_71387(Metabolism_of_carbohydrates);R_HSA_70326(Glucose_metabolism);R_HSA_70171(Glycolysis);R_HSA_1430728(Metabolism)	4.6214	5.74309	4.76024	26.4656	26.8303	26.8098	0.18881	-2.405	0	0	down	yes
ENSG00000143367	TUFT1	20207;20214;20208;20210;20215;20206	ENST00000368848;ENST00000461859;ENST00000368849;ENST00000498606;ENST00000490156;ENST00000392712	GO:0005515(protein binding);GO:0005576(extracellular region);GO:0005737(cytoplasm);GO:0030282(bone mineralization);GO:0030345(structural constituent of tooth enamel);GO:0031214(biomineral tissue development);GO:0035556(intracellular signal transduction);GO:0042476(odontogenesis);GO:0042476(odontogenesis)	NA	NA	NA	tuftelin 1 [Source:HGNC Symbol;Acc:HGNC:12422]	protein_coding;retained_intron	NA	NA	11.1025	10.4384	11.6253	50.3496	50.4704	49.9077	0.220041	-2.18416	0	0	down	yes
ENSG00000169908	TM4SF1	166494;166496;166497;166495	ENST00000305366;ENST00000493348;ENST00000493298;ENST00000472441	GO:0001825(blastocyst formation);GO:0003674(molecular_function);GO:0005515(protein binding);GO:0005887(integral component of plasma membrane);GO:0008150(biological_process);GO:0016020(membrane);GO:0016021(integral component of membrane);GO:0016021(integral component of membrane)	NA	NA	NA	transmembrane 4 L six family member 1 [Source:HGNC Symbol;Acc:HGNC:11853]	protein_coding;nonsense_mediated_decay	DOID:0050687(cell_type_cancer);DOID:5157(benign_pleural_mesothelioma);DOID:5158(pleural_cancer);DOID:4(disease);DOID:2994(germ_cell_cancer);DOID:162(cancer);DOID:4766(embryoma);DOID:14566(disease_of_cellular_proliferation);DOID:201(connective_tissue_cancer);DOID:0060100(musculoskeletal_system_cancer);DOID:7474(malignant_pleural_mesothelioma);DOID:2645(benign_mesothelioma);DOID:0060072(benign_neop…	NA	96.7666	100.71	98.9067	212.062	218.061	224.034	0.453076	-1.14218	0	0	down	yes
ENSG00000198431	TXNRD1	59178;59169;59170;59185;59175;59177;59179;59171;59168;59182;59180;59163;59172;59161;59181;59174;59183;59160;59186;59173;59167;59166	ENST00000528079;ENST00000388854;ENST00000397736;ENST00000526950;ENST00000529546;ENST00000526207;ENST00000526580;ENST00000526691;ENST00000354940;ENST00000527688;ENST00000529784;ENST00000526006;ENST00000531691;ENST00000525566;ENST00000524698;ENST00000531689;ENST00000527335;ENST00000429002;ENST00000525265;ENST00000526390;ENST00000503506;ENST00000526266	GO:0000166(nucleotide binding);GO:0001650(fibrillar center);GO:0001707(mesoderm formation);GO:0001887(selenium compound metabolic process);GO:0004791(thioredoxin-disulfide reductase activity);GO:0005515(protein binding);GO:0005634(nucleus);GO:0005654(nucleoplasm);GO:0005737(cytoplasm);GO:0005829(cytosol);GO:0007165(signal transduction);GO:0007369(gastrulation);GO:0008283(cell population prolifera…	00450(Selenocompound metabolism);05200(Pathways in cancer);05225(Hepatocellular carcinoma);05225(Hepatocellular carcinoma)	K22182	EC:1.8.1.9	thioredoxin reductase 1 [Source:HGNC Symbol;Acc:HGNC:12437]	protein_coding;retained_intron;nonsense_mediated_decay;processed_transcript	DOID:230(lateral_sclerosis);DOID:1324(lung_cancer);DOID:0050117(disease_by_infectious_agent);DOID:4(disease);DOID:1289(neurodegenerative_disease);DOID:3905(lung_carcinoma);DOID:162(cancer);DOID:332(amyotrophic_lateral_sclerosis);DOID:657(adenoma);DOID:863(nervous_system_disease);DOID:14566(disease_of_cellular_proliferation);DOID:104(bacterial_infectious_disease);DOID:331(central_nervous_system_di…	R_HSA_212436(Generic_Transcription_Pathway);R_HSA_2262752(Cellular_responses_to_stress);R_HSA_3299685(Detoxification_of_Reactive_Oxygen_Species);R_HSA_5339562(Uptake_and_actions_of_bacterial_toxins);R_HSA_5336415(Uptake_and_function_of_diphtheria_toxin);R_HSA_8953897(Cellular_responses_to_external_stimuli);R_HSA_71291(Metabolism_of_amino_acids_and_derivatives);R_HSA_74160(Gene_expression_(Transcr…	131.889	132.363	133.478	312.398	307.85	308.023	0.428464	-1.22275	0	0	down	yes
ENSG00000117450	PRDX1	14003;14006;14004;14005;14001	ENST00000319248;ENST00000483583;ENST00000447184;ENST00000424390;ENST00000262746	GO:0000302(response to reactive oxygen species);GO:0001501(skeletal system development);GO:0001895(retina homeostasis);GO:0003723(RNA binding);GO:0004601(peroxidase activity);GO:0005515(protein binding);GO:0005615(extracellular space);GO:0005634(nucleus);GO:0005737(cytoplasm);GO:0005829(cytosol);GO:0006979(response to oxidative stress);GO:0008283(cell population proliferation);GO:0008379(thioredo…	04146(Peroxisome);04146(Peroxisome)	K13279	EC:1.11.1.15	peroxiredoxin 1 [Source:HGNC Symbol;Acc:HGNC:9352]	protein_coding;processed_transcript	DOID:1307(dementia);DOID:0050624(gastrointestinal_system_benign_neoplasm);DOID:1324(lung_cancer);DOID:630(genetic_disease);DOID:225(syndrome);DOID:0050687(cell_type_cancer);DOID:4(disease);DOID:5419(schizophrenia);DOID:0050828(artery_disease);DOID:1749(squamous_cell_carcinoma);DOID:14250(Down_syndrome);DOID:1289(neurodegenerative_disease);DOID:1781(thyroid_cancer);DOID:9256(colorectal_cancer);DOI…	R_HSA_212436(Generic_Transcription_Pathway);R_HSA_2262752(Cellular_responses_to_stress);R_HSA_9645723(Diseases_of_programmed_cell_death);R_HSA_3299685(Detoxification_of_Reactive_Oxygen_Species);R_HSA_8863678(Neurodegenerative_Diseases);R_HSA_8953897(Cellular_responses_to_external_stimuli);R_HSA_8862803(Deregulated_CDK5_triggers_multiple_neurodegenerative_pathways_in_Alzheimer's_disease_models);R_…	413.098	417.793	393.408	145.608	152.372	161.117	2.66675	1.41508	0	0	up	yes
ENSG00000072274	TFRC	170102;170116;170108;170104;170111;170103;170110;170114;170106;170112;170107;170113;170100;170109;170105	ENST00000360110;ENST00000464011;ENST00000463356;ENST00000392396;ENST00000477148;ENST00000420415;ENST00000465288;ENST00000421258;ENST00000475593;ENST00000464368;ENST00000483983;ENST00000491658;ENST00000426789;ENST00000482479;ENST00000463047	GO:0001618(virus receptor activity);GO:0001934(positive regulation of protein phosphorylation);GO:0003723(RNA binding);GO:0003725(double-stranded RNA binding);GO:0004998(transferrin receptor activity);GO:0005515(protein binding);GO:0005576(extracellular region);GO:0005615(extracellular space);GO:0005768(endosome);GO:0005769(early endosome);GO:0005886(plasma membrane);GO:0005887(integral component…	04066(HIF-1 signaling pathway);04144(Endocytosis);04145(Phagosome);04216(Ferroptosis);04640(Hematopoietic cell lineage);04640(Hematopoietic cell lineage)	K06503	NA	transferrin receptor [Source:HGNC Symbol;Acc:HGNC:11763]	protein_coding;processed_transcript;retained_intron;nonsense_mediated_decay	DOID:3133(acute_porphyria);DOID:18(urinary_system_disease);DOID:684(hepatocellular_carcinoma);DOID:12241(beta_thalassemia);DOID:1240(leukemia);DOID:10241(thalassemia);DOID:2531(hematologic_cancer);DOID:630(genetic_disease);DOID:0050687(cell_type_cancer);DOID:3571(liver_cancer);DOID:1037(lymphoblastic_leukemia);DOID:4(disease);DOID:0050177(monogenic_disease);DOID:1749(squamous_cell_carcinoma);DOID…	R_HSA_194315(Signaling_by_Rho_GTPases);R_HSA_9012999(RHO_GTPase_cycle);R_HSA_382551(Transport_of_small_molecules);R_HSA_5653656(Vesicle_mediated_transport);R_HSA_917937(Iron_uptake_and_transport);R_HSA_199991(Membrane_Trafficking);R_HSA_432722(Golgi_Associated_Vesicle_Biogenesis);R_HSA_9013106(RHOC_GTPase_cycle);R_HSA_199992(trans_Golgi_Network_Vesicle_Budding);R_HSA_9013149(RAC1_GTPase_cycle);R_…	45.1792	49.9186	48.121	16.9103	16.4994	16.7596	2.85471	1.51334	0	0	up	yes
ENSG00000100292	HMOX1	154073;154071;154074;154072	ENST00000216117;ENST00000412893;ENST00000494998;ENST00000481190	GO:0001525(angiogenesis);GO:0001666(response to hypoxia);GO:0001935(endothelial cell proliferation);GO:0002246(wound healing involved in inflammatory response);GO:0002686(negative regulation of leukocyte migration);GO:0004392(heme oxygenase (decyclizing) activity);GO:0004630(phospholipase D activity);GO:0005198(structural molecule activity);GO:0005515(protein binding);GO:0005615(extracellular spa…	00860(Porphyrin and chlorophyll metabolism);04066(HIF-1 signaling pathway);04216(Ferroptosis);04978(Mineral absorption);05200(Pathways in cancer);05206(MicroRNAs in cancer);05225(Hepatocellular carcinoma);05418(Fluid shear stress and atherosclerosis);05418(Fluid shear stress and atherosclerosis)	K00510	EC:1.14.14.18	heme oxygenase 1 [Source:HGNC Symbol;Acc:HGNC:5013]	protein_coding;retained_intron	DOID:9809(hypersensitivity_vasculitis);DOID:18(urinary_system_disease);DOID:0080001(bone_disease);DOID:684(hepatocellular_carcinoma);DOID:13580(cholestasis);DOID:1307(dementia);DOID:1240(leukemia);DOID:4138(bile_duct_disease);DOID:10591(pre_eclampsia);DOID:934(viral_infectious_disease);DOID:6000(congestive_heart_failure);DOID:2531(hematologic_cancer);DOID:1324(lung_cancer);DOID:17(musculoskeletal…	R_HSA_9707587(Regulation_of_HMOX1_expression_and_activity);R_HSA_2262752(Cellular_responses_to_stress);R_HSA_9707564(Cytoprotection_by_HMOX1);R_HSA_382551(Transport_of_small_molecules);R_HSA_917937(Iron_uptake_and_transport);R_HSA_1280215(Cytokine_Signaling_in_Immune_system);R_HSA_8953897(Cellular_responses_to_external_stimuli);R_HSA_9658195(Leishmania_infection);R_HSA_168249(Innate_Immune_System…	23.978	23.8927	23.8094	121.321	120.719	124.839	0.195378	-2.35566	0	0	down	yes
ENSG00000171988	JMJD1C	31418;31416;31420;31417;31422;31424;31425;31421;31419;31415;31423;31414	ENST00000542921;ENST00000399262;ENST00000497922;ENST00000402544;ENST00000483298;ENST00000489372;ENST00000633035;ENST00000490669;ENST00000327520;ENST00000639129;ENST00000469152;ENST00000467356	GO:0000785(chromatin);GO:0000976(transcription regulatory region sequence-specific DNA binding);GO:0005515(protein binding);GO:0005634(nucleus);GO:0005654(nucleoplasm);GO:0006325(chromatin organization);GO:0006355(regulation of transcription, DNA-templated);GO:0007596(blood coagulation);GO:0016491(oxidoreductase activity);GO:0031490(chromatin DNA binding);GO:0032454(histone demethylase activity (…	05202(Transcriptional misregulation in cancer);05202(Transcriptional misregulation in cancer)	K11449	EC:1.14.11.-	jumonji domain containing 1C [Source:HGNC Symbol;Acc:HGNC:12313]	protein_coding;processed_transcript;retained_intron	DOID:0060037(developmental_disorder_of_mental_health);DOID:0060040(pervasive_developmental_disorder);DOID:4(disease);DOID:0060041(autism_spectrum_disorder);DOID:12849(autistic_disorder);DOID:150(disease_of_mental_health)	R_HSA_983231(Factors_involved_in_megakaryocyte_development_and_platelet_production);R_HSA_109582(Hemostasis)	11.6268	11.7339	12.0573	29.6598	27.5065	29.5594	0.408392	-1.29198	0	0	down	yes
ENSG00000173402	DAG1	160370;160372;160376;160375;160374;160373;160371;160381;160367;160386;160379;160383;160368;160385;160382;160387;160378;160388	ENST00000538711;ENST00000541308;ENST00000308775;ENST00000431960;ENST00000418588;ENST00000545947;ENST00000539901;ENST00000673708;ENST00000515359;ENST00000496474;ENST00000452060;ENST00000461987;ENST00000469139;ENST00000430636;ENST00000428779;ENST00000475424;ENST00000435508;ENST00000479935	GO:0001618(virus receptor activity);GO:0001954(positive regulation of cell-matrix adhesion);GO:0002009(morphogenesis of an epithelium);GO:0002011(morphogenesis of an epithelial sheet);GO:0002162(dystroglycan binding);GO:0003779(actin binding);GO:0005509(calcium ion binding);GO:0005515(protein binding);GO:0005576(extracellular region);GO:0005604(basement membrane);GO:0005615(extracellular space);G…	04512(ECM-receptor interaction);05410(Hypertrophic cardiomyopathy (HCM));05412(Arrhythmogenic right ventricular cardiomyopathy (ARVC));05414(Dilated cardiomyopathy (DCM));05416(Viral myocarditis);05416(Viral myocarditis)	NA	NA	dystroglycan 1 [Source:HGNC Symbol;Acc:HGNC:2666]	protein_coding;processed_transcript;retained_intron	DOID:3996(urinary_system_cancer);DOID:934(viral_infectious_disease);DOID:0050687(cell_type_cancer);DOID:0050117(disease_by_infectious_agent);DOID:913(atrophic_muscular_disease);DOID:4(disease);DOID:3978(extrinsic_cardiomyopathy);DOID:1749(squamous_cell_carcinoma);DOID:0050700(cardiomyopathy);DOID:440(neuromuscular_disease);DOID:2994(germ_cell_cancer);DOID:114(heart_disease);DOID:0060036(intrinsic…	R_HSA_5083628(Defective_POMGNT1_causes_MDDGA3,_MDDGB3_and_MDDGC3);R_HSA_3781865(Diseases_of_glycosylation);R_HSA_5083633(Defective_POMT1_causes_MDDGA1,_MDDGB1_and_MDDGC1);R_HSA_597592(Post_translational_protein_modification);R_HSA_1474244(Extracellular_matrix_organization);R_HSA_9619665(EGR2_and_SOX10_mediated_initiation_of_Schwann_cell_myelination);R_HSA_5173105(O_linked_glycosylation);R_HSA_566…	37.1413	36.2127	36.7226	14.6767	14.6298	14.5729	2.50862	1.32689	0	0	up	yes
ENSG00000076003	MCM6	135541;135543	ENST00000264156;ENST00000483902	GO:0000082(G1/S transition of mitotic cell cycle);GO:0000166(nucleotide binding);GO:0000727(double-strand break repair via break-induced replication);GO:0000784(nuclear chromosome, telomeric region);GO:0003677(DNA binding);GO:0003678(DNA helicase activity);GO:0003688(DNA replication origin binding);GO:0003697(single-stranded DNA binding);GO:0004386(helicase activity);GO:0005515(protein binding);G…	03030(DNA replication);04110(Cell cycle);04110(Cell cycle)	K02542	EC:3.6.4.12	minichromosome maintenance complex component 6 [Source:HGNC Symbol;Acc:HGNC:6949]	protein_coding;retained_intron	DOID:0050687(cell_type_cancer);DOID:4(disease);DOID:162(cancer);DOID:14566(disease_of_cellular_proliferation);DOID:305(carcinoma)	R_HSA_69206(G1/S_Transition);R_HSA_68949(Orc1_removal_from_chromatin);R_HSA_69620(Cell_Cycle_Checkpoints);R_HSA_69002(DNA_Replication_Pre_Initiation);R_HSA_453279(Mitotic_G1_phase_and_G1/S_transition);R_HSA_176974(Unwinding_of_DNA);R_HSA_69190(DNA_strand_elongation);R_HSA_1640170(Cell_Cycle);R_HSA_69052(Switching_of_origins_to_a_post_replicative_state);R_HSA_69306(DNA_Replication);R_HSA_69242(S_P…	45.8325	46.5458	47.6185	14.9628	15.3192	14.8519	3.10181	1.63311	0	0	up	yes
ENSG00000285976	AL135905	196206;196207	ENST00000370651;ENST00000673217	NA	NA	NA	NA	novel protein	protein_coding;nonsense_mediated_decay	NA	NA	45.3604	46.2481	47.2752	163.304	156.591	149.16	0.296092	-1.75588	0	0	down	yes
ENSG00000255112	CHMP1B	108898	ENST00000526991	GO:0000815(ESCRT III complex);GO:0005515(protein binding);GO:0005654(nucleoplasm);GO:0005737(cytoplasm);GO:0005768(endosome);GO:0005771(multivesicular body);GO:0005829(cytosol);GO:0006997(nucleus organization);GO:0007034(vacuolar transport);GO:0007049(cell cycle);GO:0007080(mitotic metaphase plate congression);GO:0010008(endosome membrane);GO:0010824(regulation of centrosome duplication);GO:00150…	04144(Endocytosis);04217(Necroptosis)	K12197	NA	charged multivesicular body protein 1B [Source:HGNC Symbol;Acc:HGNC:24287]	protein_coding	DOID:4(disease)	NA	23.8935	24.1761	25.0695	115.958	112.419	116.469	0.212092	-2.23724	0	0	down	yes
ENSG00000122786	CALD1	210322;210318;210328;210325;210335;210315;210334;210331;210337;210336;210330;210317;210327;210321;210329;210332;210320;210323;210316;210326	ENST00000361901;ENST00000361675;ENST00000393118;ENST00000489019;ENST00000466704;ENST00000422748;ENST00000472096;ENST00000495522;ENST00000480638;ENST00000473714;ENST00000424922;ENST00000475772;ENST00000435928;ENST00000482470;ENST00000443197;ENST00000496024;ENST00000462181;ENST00000498254;ENST00000454108;ENST00000445569	GO:0003779(actin binding);GO:0005515(protein binding);GO:0005516(calmodulin binding);GO:0005523(tropomyosin binding);GO:0005737(cytoplasm);GO:0005829(cytosol);GO:0005856(cytoskeleton);GO:0005886(plasma membrane);GO:0006936(muscle contraction);GO:0015629(actin cytoskeleton);GO:0016020(membrane);GO:0017022(myosin binding);GO:0030016(myofibril);GO:0030478(actin cap);GO:0045296(cadherin binding);GO:0…	04270(Vascular smooth muscle contraction);04270(Vascular smooth muscle contraction)	NA	NA	caldesmon 1 [Source:HGNC Symbol;Acc:HGNC:1441]	protein_coding;processed_transcript;retained_intron;nonsense_mediated_decay	DOID:0050687(cell_type_cancer);DOID:4(disease);DOID:4230(smooth_muscle_cancer);DOID:4194(glucose_metabolism_disease);DOID:2994(germ_cell_cancer);DOID:0014667(disease_of_metabolism);DOID:162(cancer);DOID:4045(muscle_cancer);DOID:9352(type_2_diabetes_mellitus);DOID:4766(embryoma);DOID:14566(disease_of_cellular_proliferation);DOID:154(mixed_cell_type_cancer);DOID:0060158(acquired_metabolic_disease);…	R_HSA_397014(Muscle_contraction);R_HSA_445355(Smooth_Muscle_Contraction)	9.86548	10.2995	10.1511	25.0756	24.0972	24.7798	0.409938	-1.28652	0	0	down	yes
ENSG00000109971	HSPA8	48634;48635;48637;48649;48648;48657;48638;48656;48651;48636;48658;48652;48641;48632;48655;48640;48645;48646;48653	ENST00000534624;ENST00000453788;ENST00000227378;ENST00000532780;ENST00000528292;ENST00000530391;ENST00000534319;ENST00000524590;ENST00000532167;ENST00000532091;ENST00000531063;ENST00000525624;ENST00000526686;ENST00000532636;ENST00000532182;ENST00000524552;ENST00000526862;ENST00000527983;ENST00000534567	GO:0000166(nucleotide binding);GO:0000398(mRNA splicing, via spliceosome);GO:0000974(Prp19 complex);GO:0001664(G protein-coupled receptor binding);GO:0001786(phosphatidylserine binding);GO:0003723(RNA binding);GO:0005515(protein binding);GO:0005524(ATP binding);GO:0005576(extracellular region);GO:0005615(extracellular space);GO:0005634(nucleus);GO:0005654(nucleoplasm);GO:0005681(spliceosomal comp…	03040(Spliceosome);04010(MAPK signaling pathway);04141(Protein processing in endoplasmic reticulum);04144(Endocytosis);04213(Longevity regulating pathway - multiple species);04612(Antigen processing and presentation);04915(Estrogen signaling pathway);05134(Legionellosis);05145(Toxoplasmosis);05162(Measles);05164(Influenza A);05164(Influenza A)	K03283	NA	heat shock protein family A (Hsp70) member 8 [Source:HGNC Symbol;Acc:HGNC:5241]	protein_coding;retained_intron;processed_transcript	NA	R_HSA_2262752(Cellular_responses_to_stress);R_HSA_597592(Post_translational_protein_modification);R_HSA_9613354(Lipophagy);R_HSA_5653656(Vesicle_mediated_transport);R_HSA_1280215(Cytokine_Signaling_in_Immune_system);R_HSA_8953897(Cellular_responses_to_external_stimuli);R_HSA_199991(Membrane_Trafficking);R_HSA_450531(Regulation_of_mRNA_stability_by_proteins_that_bind_AU_rich_elements);R_HSA_337155…	355.018	419.452	363.296	30.7551	31.143	34.2371	11.8351	3.565	0	0	up	yes
ENSG00000044574	HSPA5	227252	ENST00000324460	GO:0000166(nucleotide binding);GO:0001554(luteolysis);GO:0005509(calcium ion binding);GO:0005515(protein binding);GO:0005524(ATP binding);GO:0005634(nucleus);GO:0005737(cytoplasm);GO:0005739(mitochondrion);GO:0005783(endoplasmic reticulum);GO:0005788(endoplasmic reticulum lumen);GO:0005789(endoplasmic reticulum membrane);GO:0005790(smooth endoplasmic reticulum);GO:0005793(endoplasmic reticulum-Go…	03060(Protein export);04141(Protein processing in endoplasmic reticulum);04612(Antigen processing and presentation);04918(Thyroid hormone synthesis);05020(Prion diseases)	K09490	NA	heat shock protein family A (Hsp70) member 5 [Source:HGNC Symbol;Acc:HGNC:5238]	protein_coding	DOID:0080001(bone_disease);DOID:684(hepatocellular_carcinoma);DOID:3996(urinary_system_cancer);DOID:1307(dementia);DOID:10591(pre_eclampsia);DOID:934(viral_infectious_disease);DOID:1324(lung_cancer);DOID:17(musculoskeletal_system_disease);DOID:5679(retinal_disease);DOID:3620(central_nervous_system_cancer);DOID:630(genetic_disease);DOID:225(syndrome);DOID:0050687(cell_type_cancer);DOID:1123(spondy…	R_HSA_2262752(Cellular_responses_to_stress);R_HSA_381070(IRE1alpha_activates_chaperones);R_HSA_983169(Class_I_MHC_mediated_antigen_processing_&_presentation);R_HSA_381183(ATF6_(ATF6_alpha)_activates_chaperone_genes);R_HSA_76005(Response_to_elevated_platelet_cytosolic_Ca2+);R_HSA_381033(ATF6_(ATF6_alpha)_activates_chaperones);R_HSA_8953897(Cellular_responses_to_external_stimuli);R_HSA_3371556(Cell…	220.456	213.36	222.914	632.572	624.559	632.346	0.347572	-1.52462	0	0	down	yes
ENSG00000146674	IGFBP3	204512;204511;204517;204507;204510;204513;204515;204516	ENST00000428530;ENST00000460209;ENST00000460477;ENST00000381083;ENST00000275521;ENST00000417621;ENST00000448817;ENST00000465642	GO:0001558(regulation of cell growth);GO:0001649(osteoblast differentiation);GO:0001933(negative regulation of protein phosphorylation);GO:0001968(fibronectin binding);GO:0005515(protein binding);GO:0005520(insulin-like growth factor binding);GO:0005576(extracellular region);GO:0005615(extracellular space);GO:0005634(nucleus);GO:0005788(endoplasmic reticulum lumen);GO:0006468(protein phosphorylat…	04115(p53 signaling pathway);04218(Cellular senescence);05202(Transcriptional misregulation in cancer);05202(Transcriptional misregulation in cancer)	NA	NA	insulin like growth factor binding protein 3 [Source:HGNC Symbol;Acc:HGNC:5472]	protein_coding;retained_intron;processed_transcript	DOID:18(urinary_system_disease);DOID:0080001(bone_disease);DOID:684(hepatocellular_carcinoma);DOID:4959(epidermolysis_bullosa_dystrophica);DOID:3996(urinary_system_cancer);DOID:2394(ovarian_cancer);DOID:1612(breast_cancer);DOID:28(endocrine_system_disease);DOID:0080015(physical_disorder);DOID:1324(lung_cancer);DOID:654(overnutrition);DOID:17(musculoskeletal_system_disease);DOID:5082(liver_cirrhos…	R_HSA_212436(Generic_Transcription_Pathway);R_HSA_5633008(TP53_Regulates_Transcription_of_Cell_Death_Genes);R_HSA_597592(Post_translational_protein_modification);R_HSA_74160(Gene_expression_(Transcription));R_HSA_3700989(Transcriptional_Regulation_by_TP53);R_HSA_73857(RNA_Polymerase_II_Transcription);R_HSA_392499(Metabolism_of_proteins);R_HSA_381426(Regulation_of_Insulin_like_Growth_Factor_(IGF)_…	8.59532	8.04796	8.10136	66.3682	65.8918	64.5989	0.125697	-2.99198	0	0	down	yes
ENSG00000206560	ANKRD28	157530;157519;157520;157516;157517;157512;157518;157514;157511;157528;157522;157524;157513;157515	ENST00000461696;ENST00000498524;ENST00000462657;ENST00000479043;ENST00000451422;ENST00000399451;ENST00000463533;ENST00000498713;ENST00000624145;ENST00000439830;ENST00000492895;ENST00000460278;ENST00000412318;ENST00000497037	GO:0000139(Golgi membrane);GO:0005515(protein binding);GO:0005634(nucleus);GO:0005654(nucleoplasm);GO:0005829(cytosol);GO:0048208(COPII vesicle coating);GO:0048208(COPII vesicle coating)	NA	K15502	NA	ankyrin repeat domain 28 [Source:HGNC Symbol;Acc:HGNC:29024]	processed_transcript;retained_intron;nonsense_mediated_decay;protein_coding	NA	R_HSA_446203(Asparagine_N_linked_glycosylation);R_HSA_180786(Extension_of_Telomeres);R_HSA_597592(Post_translational_protein_modification);R_HSA_171319(Telomere_Extension_By_Telomerase);R_HSA_5653656(Vesicle_mediated_transport);R_HSA_199991(Membrane_Trafficking);R_HSA_204005(COPII_mediated_vesicle_transport);R_HSA_199977(ER_to_Golgi_Anterograde_Transport);R_HSA_1640170(Cell_Cycle);R_HSA_157579(Te…	9.73868	9.64827	9.8338	24.5014	23.9098	25.1812	0.397062	-1.33256	0	0	down	yes
ENSG00000132688	NES	21526	ENST00000368223	GO:0000086(G2/M transition of mitotic cell cycle);GO:0003674(molecular_function);GO:0005515(protein binding);GO:0005737(cytoplasm);GO:0005882(intermediate filament);GO:0007275(multicellular organism development);GO:0007399(nervous system development);GO:0007417(central nervous system development);GO:0007420(brain development);GO:0019215(intermediate filament binding);GO:0030844(positive regulatio…	NA	K07609	NA	nestin [Source:HGNC Symbol;Acc:HGNC:7756]	protein_coding	DOID:3996(urinary_system_cancer);DOID:1307(dementia);DOID:0050687(cell_type_cancer);DOID:936(brain_disease);DOID:4(disease);DOID:3355(fibrosarcoma);DOID:649(prion_disease);DOID:1192(peripheral_nervous_system_neoplasm);DOID:11949(Creutzfeldt_Jakob_disease);DOID:1781(thyroid_cancer);DOID:3165(skin_benign_neoplasm);DOID:0060085(organ_system_benign_neoplasm);DOID:170(endocrine_gland_cancer);DOID:2621…	NA	52.245	54.0289	52.5323	19.8827	20.8068	20.4061	2.59931	1.37813	0	0	up	yes
ENSG00000162772	ATF3	25671;25673;25670;25675;25677;25676;25669	ENST00000341491;ENST00000492118;ENST00000465155;ENST00000366983;ENST00000613104;ENST00000464547;ENST00000613954	GO:0000122(negative regulation of transcription by RNA polymerase II);GO:0000790(nuclear chromatin);GO:0000976(transcription regulatory region sequence-specific DNA binding);GO:0000977(RNA polymerase II regulatory region sequence-specific DNA binding);GO:0000978(RNA polymerase II cis-regulatory region sequence-specific DNA binding);GO:0000981(DNA-binding transcription factor activity, RNA polymer…	NA	NA	NA	activating transcription factor 3 [Source:HGNC Symbol;Acc:HGNC:785]	protein_coding;processed_transcript;retained_intron;nonsense_mediated_decay	DOID:3996(urinary_system_cancer);DOID:0080015(physical_disorder);DOID:9279(hyperhomocysteinemia);DOID:654(overnutrition);DOID:0050687(cell_type_cancer);DOID:4(disease);DOID:2994(germ_cell_cancer);DOID:0014667(disease_of_metabolism);DOID:9252(amino_acid_metabolic_disorder);DOID:2154(nephroblastoma);DOID:162(cancer);DOID:1909(melanoma);DOID:4766(embryoma);DOID:14566(disease_of_cellular_proliferatio…	R_HSA_2262752(Cellular_responses_to_stress);R_HSA_9711097(Cellular_response_to_starvation);R_HSA_8953897(Cellular_responses_to_external_stimuli);R_HSA_381042(PERK_regulates_gene_expression);R_HSA_380994(ATF4_activates_genes_in_response_to_endoplasmic_reticulum__stress);R_HSA_9648895(Response_of_EIF2AK1_(HRI)_to_heme_deficiency);R_HSA_9633012(Response_of_EIF2AK4_(GCN2)_to_amino_acid_deficiency);R_…	5.87688	5.08518	5.66726	36.4267	33.0116	35.8938	0.157875	-2.66314	0	0	down	yes
ENSG00000168385	SEPTIN2	142607;142638;142622;142593;142620;142630;142600;142602;142613;142610;142615;142624;142595;142633;142637;142617;142599;142601;142596;142623;142614;142618;142603;142619;142605;142636;142628;142606;142608;142598;142631;142616;142635;142609;142612;142626;142621;142597;142604;142594;142634;142627	ENST00000407971;ENST00000451310;ENST00000425899;ENST00000391973;ENST00000441533;ENST00000449239;ENST00000469434;ENST00000616972;ENST00000462147;ENST00000436795;ENST00000466211;ENST00000443492;ENST00000428282;ENST00000457874;ENST00000481500;ENST00000402092;ENST00000407017;ENST00000495463;ENST00000360051;ENST00000467971;ENST00000434955;ENST00000484740;ENST00000482304;ENST00000473479;ENST00000469175…	GO:0000145(exocyst);GO:0000166(nucleotide binding);GO:0000775(chromosome, centromeric region);GO:0000776(kinetochore);GO:0000777(condensed chromosome kinetochore);GO:0003924(GTPase activity);GO:0005515(protein binding);GO:0005525(GTP binding);GO:0005634(nucleus);GO:0005654(nucleoplasm);GO:0005694(chromosome);GO:0005737(cytoplasm);GO:0005819(spindle);GO:0005856(cytoskeleton);GO:0005886(plasma memb…	05100(Bacterial invasion of epithelial cells);05100(Bacterial invasion of epithelial cells)	K16942	NA	septin 2 [Source:HGNC Symbol;Acc:HGNC:7729]	protein_coding;nonsense_mediated_decay;retained_intron;processed_transcript	DOID:684(hepatocellular_carcinoma);DOID:17(musculoskeletal_system_disease);DOID:3620(central_nervous_system_cancer);DOID:225(syndrome);DOID:3571(liver_cancer);DOID:4(disease);DOID:5419(schizophrenia);DOID:1319(brain_cancer);DOID:417(hypersensitivity_reaction_type_II_disease);DOID:162(cancer);DOID:8857(lupus_erythematosus);DOID:3119(gastrointestinal_system_cancer);DOID:2468(psychotic_disorder);DOI…	R_HSA_5620912(Anchoring_of_the_basal_body_to_the_plasma_membrane);R_HSA_1852241(Organelle_biogenesis_and_maintenance);R_HSA_5617833(Cilium_Assembly)	62.4039	62.5401	63.0696	27.792	27.2264	28.6511	2.2471	1.16806	0	0	up	yes
ENSG00000100201	DDX17	154643;154640;154642;154647;154648;154646;154645;154641;154644;154649	ENST00000216019;ENST00000403230;ENST00000431312;ENST00000477112;ENST00000467279;ENST00000497196;ENST00000432525;ENST00000396821;ENST00000475004;ENST00000479734	GO:0000166(nucleotide binding);GO:0003676(nucleic acid binding);GO:0003724(RNA helicase activity);GO:0004386(helicase activity);GO:0005524(ATP binding);GO:0016607(nuclear speck);GO:0016787(hydrolase activity);GO:0016787(hydrolase activity)	NA	K13178	EC:3.6.4.13	DEAD-box helicase 17 [Source:HGNC Symbol;Acc:HGNC:2740]	retained_intron;protein_coding;processed_transcript;nonsense_mediated_decay	DOID:4(disease);DOID:9256(colorectal_cancer);DOID:5672(large_intestine_cancer);DOID:162(cancer);DOID:3119(gastrointestinal_system_cancer);DOID:14566(disease_of_cellular_proliferation);DOID:10155(intestinal_cancer);DOID:219(colon_cancer);DOID:0050686(organ_system_cancer)	R_HSA_597592(Post_translational_protein_modification);R_HSA_3899300(SUMOylation_of_transcription_cofactors);R_HSA_2990846(SUMOylation);R_HSA_392499(Metabolism_of_proteins);R_HSA_3108232(SUMO_E3_ligases_SUMOylate_target_proteins)	60.1556	64.5501	61.9864	23.5701	22.598	23.269	2.68865	1.42688	0	0	up	yes
ENSG00000023445	BIRC3	46646;46645;46644;46643;46647;46650	ENST00000263464;ENST00000526421;ENST00000527309;ENST00000615299;ENST00000673846;ENST00000527336	GO:0002756(MyD88-independent toll-like receptor signaling pathway);GO:0004842(ubiquitin-protein transferase activity);GO:0005515(protein binding);GO:0005634(nucleus);GO:0005654(nucleoplasm);GO:0005737(cytoplasm);GO:0005829(cytosol);GO:0006915(apoptotic process);GO:0007166(cell surface receptor signaling pathway);GO:0007249(I-kappaB kinase/NF-kappaB signaling);GO:0007283(spermatogenesis);GO:001080…	01524(Platinum drug resistance);04064(NF-kappa B signaling pathway);04120(Ubiquitin mediated proteolysis);04210(Apoptosis);04215(Apoptosis - multiple species);04217(Necroptosis);04510(Focal adhesion);04621(NOD-like receptor signaling pathway);04668(TNF signaling pathway);05145(Toxoplasmosis);05168(Herpes simplex virus 1 infection);05200(Pathways in cancer);05202(Transcriptional misregulation in c…	NA	NA	baculoviral IAP repeat containing 3 [Source:HGNC Symbol;Acc:HGNC:591]	protein_coding;retained_intron	DOID:3996(urinary_system_cancer);DOID:1240(leukemia);DOID:2531(hematologic_cancer);DOID:1324(lung_cancer);DOID:17(musculoskeletal_system_disease);DOID:2377(multiple_sclerosis);DOID:225(syndrome);DOID:0050687(cell_type_cancer);DOID:1037(lymphoblastic_leukemia);DOID:4(disease);DOID:9500(leukocyte_disease);DOID:5295(intestinal_disease);DOID:1289(neurodegenerative_disease);DOID:77(gastrointestinal_sy…	R_HSA_5218859(Regulated_Necrosis);R_HSA_75893(TNF_signaling);R_HSA_597592(Post_translational_protein_modification);R_HSA_5676594(TNF_receptor_superfamily_(TNFSF)_members_mediating_non_canonical_NF_kB_pathway);R_HSA_1280215(Cytokine_Signaling_in_Immune_system);R_HSA_937041(IKK_complex_recruitment_mediated_by_RIP1);R_HSA_166166(MyD88_independent_TLR4_cascade);R_HSA_168249(Innate_Immune_System);R_HS…	2.26835	2.07108	2.21482	11.6589	11.5572	12.1394	0.185381	-2.43143	0	0	down	yes
ENSG00000116717	GADD45A	15791;15795;15796;15794;15792;15790	ENST00000370986;ENST00000617962;ENST00000484245;ENST00000460575;ENST00000648742;ENST00000370985	GO:0000079(regulation of cyclin-dependent protein serine/threonine kinase activity);GO:0000122(negative regulation of transcription by RNA polymerase II);GO:0000185(activation of MAPKKK activity);GO:0005515(protein binding);GO:0005634(nucleus);GO:0005654(nucleoplasm);GO:0005737(cytoplasm);GO:0006281(DNA repair);GO:0006469(negative regulation of protein kinase activity);GO:0006915(apoptotic proces…	04010(MAPK signaling pathway);04068(FoxO signaling pathway);04110(Cell cycle);04115(p53 signaling pathway);04210(Apoptosis);04218(Cellular senescence);05169(Epstein-Barr virus infection);05200(Pathways in cancer);05202(Transcriptional misregulation in cancer);05210(Colorectal cancer);05212(Pancreatic cancer);05213(Endometrial cancer);05214(Glioma);05216(Thyroid cancer);05217(Basal cell carcinoma)…	NA	NA	growth arrest and DNA damage inducible alpha [Source:HGNC Symbol;Acc:HGNC:4095]	protein_coding;retained_intron	DOID:1240(leukemia);DOID:10591(pre_eclampsia);DOID:1612(breast_cancer);DOID:2531(hematologic_cancer);DOID:3620(central_nervous_system_cancer);DOID:630(genetic_disease);DOID:0050687(cell_type_cancer);DOID:1115(sarcoma);DOID:1037(lymphoblastic_leukemia);DOID:4(disease);DOID:0050177(monogenic_disease);DOID:0050828(artery_disease);DOID:0050736(autosomal_dominant_disease);DOID:5683(hereditary_breast_o…	R_HSA_212436(Generic_Transcription_Pathway);R_HSA_6804114(TP53_Regulates_Transcription_of_Genes_Involved_in_G2_Cell_Cycle_Arrest);R_HSA_9614085(FOXO_mediated_transcription);R_HSA_6791312(TP53_Regulates_Transcription_of_Cell_Cycle_Genes);R_HSA_74160(Gene_expression_(Transcription));R_HSA_3700989(Transcriptional_Regulation_by_TP53);R_HSA_9617828(FOXO_mediated_transcription_of_cell_cycle_genes);R_HS…	17.319	15.1697	16.391	117.206	114.329	122.069	0.138233	-2.85482	0	0	down	yes
ENSG00000100219	XBP1	153139;153136;153134;153140;153135;153138	ENST00000344347;ENST00000484256;ENST00000216037;ENST00000482720;ENST00000403532;ENST00000405219	GO:0000977(RNA polymerase II regulatory region sequence-specific DNA binding);GO:0000978(RNA polymerase II cis-regulatory region sequence-specific DNA binding);GO:0000981(DNA-binding transcription factor activity, RNA polymerase II-specific);GO:0000987(cis-regulatory region sequence-specific DNA binding);GO:0001525(angiogenesis);GO:0001889(liver development);GO:0001935(endothelial cell proliferat…	04141(Protein processing in endoplasmic reticulum);04932(Non-alcoholic fatty liver disease (NAFLD));04932(Non-alcoholic fatty liver disease (NAFLD))	K09027	NA	X-box binding protein 1 [Source:HGNC Symbol;Acc:HGNC:12801]	protein_coding;retained_intron	DOID:10286(prostate_carcinoma);DOID:2531(hematologic_cancer);DOID:654(overnutrition);DOID:225(syndrome);DOID:0050687(cell_type_cancer);DOID:1115(sarcoma);DOID:936(brain_disease);DOID:850(lung_disease);DOID:4(disease);DOID:1579(respiratory_system_disease);DOID:5419(schizophrenia);DOID:0050828(artery_disease);DOID:9778(irritable_bowel_syndrome);DOID:5295(intestinal_disease);DOID:3312(bipolar_disord…	R_HSA_381070(IRE1alpha_activates_chaperones);R_HSA_381183(ATF6_(ATF6_alpha)_activates_chaperone_genes);R_HSA_381033(ATF6_(ATF6_alpha)_activates_chaperones);R_HSA_392499(Metabolism_of_proteins);R_HSA_381038(XBP1(S)_activates_chaperone_genes);R_HSA_381119(Unfolded_Protein_Response_(UPR))	34.1483	32.2154	33.7383	120.7	120.357	124.867	0.273559	-1.87007	0	0	down	yes
ENSG00000168003	SLC3A2	42317;42336;42333;42320;42327;42325;42318;42339;42332;42326;42337;42329;42330;42321;42334;42322;42319;42335;42338;42328;42331	ENST00000377890;ENST00000542922;ENST00000457660;ENST00000535296;ENST00000541649;ENST00000338663;ENST00000377891;ENST00000542793;ENST00000536981;ENST00000537508;ENST00000535768;ENST00000539891;ENST00000538682;ENST00000538084;ENST00000546312;ENST00000544377;ENST00000377889;ENST00000541425;ENST00000539507;ENST00000537839;ENST00000546253	GO:0003723(RNA binding);GO:0003725(double-stranded RNA binding);GO:0003824(catalytic activity);GO:0005432(calcium:sodium antiporter activity);GO:0005515(protein binding);GO:0005654(nucleoplasm);GO:0005764(lysosome);GO:0005765(lysosomal membrane);GO:0005829(cytosol);GO:0005886(plasma membrane);GO:0005975(carbohydrate metabolic process);GO:0006816(calcium ion transport);GO:0006865(amino acid transp…	04150(mTOR signaling pathway);04216(Ferroptosis);04974(Protein digestion and absorption);04974(Protein digestion and absorption)	K06519	NA	solute carrier family 3 member 2 [Source:HGNC Symbol;Acc:HGNC:11026]	protein_coding;retained_intron;processed_transcript;nonsense_mediated_decay	DOID:0050687(cell_type_cancer);DOID:4(disease);DOID:162(cancer);DOID:14566(disease_of_cellular_proliferation);DOID:3113(papillary_carcinoma);DOID:0060072(benign_neoplasm);DOID:127(leiomyoma);DOID:0060084(cell_type_benign_neoplasm);DOID:305(carcinoma)	R_HSA_210991(Basigin_interactions);R_HSA_382551(Transport_of_small_molecules);R_HSA_425407(SLC_mediated_transmembrane_transport);R_HSA_352230(Amino_acid_transport_across_the_plasma_membrane);R_HSA_71291(Metabolism_of_amino_acids_and_derivatives);R_HSA_202733(Cell_surface_interactions_at_the_vascular_wall);R_HSA_71240(Tryptophan_catabolism);R_HSA_5619115(Disorders_of_transmembrane_transporters);R_…	29.1939	25.5724	29.4224	96.3448	97.2484	94.9023	0.29182	-1.77685	0	0	down	yes
ENSG00000136450	SRSF1	103631;103639;103635;103638;103633;103636;103632;103634	ENST00000258962;ENST00000578430;ENST00000581979;ENST00000583741;ENST00000581497;ENST00000584773;ENST00000582730;ENST00000584668	GO:0000380(alternative mRNA splicing, via spliceosome);GO:0000381(regulation of alternative mRNA splicing, via spliceosome);GO:0000395(mRNA 5'-splice site recognition);GO:0000398(mRNA splicing, via spliceosome);GO:0003676(nucleic acid binding);GO:0003723(RNA binding);GO:0003729(mRNA binding);GO:0005515(protein binding);GO:0005634(nucleus);GO:0005654(nucleoplasm);GO:0005681(spliceosomal complex);G…	03040(Spliceosome);04657(IL-17 signaling pathway);05168(Herpes simplex virus 1 infection);05168(Herpes simplex virus 1 infection)	NA	NA	serine and arginine rich splicing factor 1 [Source:HGNC Symbol;Acc:HGNC:10780]	protein_coding;retained_intron;nonsense_mediated_decay;processed_transcript	DOID:1240(leukemia);DOID:2531(hematologic_cancer);DOID:4(disease);DOID:530(eyelid_disease);DOID:9909(hordeolum);DOID:162(cancer);DOID:863(nervous_system_disease);DOID:1492(eye_and_adnexa_disease);DOID:14566(disease_of_cellular_proliferation);DOID:0050155(sensory_system_disease);DOID:0060083(immune_system_cancer);DOID:0050815(eye_adnexa_disease);DOID:0050686(organ_system_cancer);DOID:7(disease_of_…	R_HSA_72202(Transport_of_Mature_Transcript_to_Cytoplasm);R_HSA_74160(Gene_expression_(Transcription));R_HSA_72163(mRNA_Splicing_Major_Pathway);R_HSA_159236(Transport_of_Mature_mRNA_derived_from_an_Intron_Containing_Transcript);R_HSA_73856(RNA_Polymerase_II_Transcription_Termination);R_HSA_8953854(Metabolism_of_RNA);R_HSA_73857(RNA_Polymerase_II_Transcription);R_HSA_72203(Processing_of_Capped_Intr…	76.2972	79.4432	79.5321	34.5528	34.4759	33.9088	2.28559	1.19256	0	0	up	yes
ENSG00000106366	SERPINE1	208194	ENST00000223095	GO:0001300(chronological cell aging);GO:0001525(angiogenesis);GO:0002020(protease binding);GO:0002576(platelet degranulation);GO:0004867(serine-type endopeptidase inhibitor activity);GO:0005102(signaling receptor binding);GO:0005515(protein binding);GO:0005576(extracellular region);GO:0005615(extracellular space);GO:0005886(plasma membrane);GO:0007623(circadian rhythm);GO:0010466(negative regulat…	04066(HIF-1 signaling pathway);04115(p53 signaling pathway);04218(Cellular senescence);04371(Apelin signaling pathway);04390(Hippo signaling pathway);04610(Complement and coagulation cascades);04933(AGE-RAGE signaling pathway in diabetic complications);05142(Chagas disease (American trypanosomiasis))	K03982	NA	serpin family E member 1 [Source:HGNC Symbol;Acc:HGNC:8583]	protein_coding	DOID:2841(asthma);DOID:18(urinary_system_disease);DOID:1176(bronchial_disease);DOID:0080001(bone_disease);DOID:684(hepatocellular_carcinoma);DOID:3996(urinary_system_cancer);DOID:5223(infertility);DOID:2394(ovarian_cancer);DOID:1240(leukemia);DOID:3490(Noonan_syndrome);DOID:10591(pre_eclampsia);DOID:2452(thrombophilia);DOID:934(viral_infectious_disease);DOID:1612(breast_cancer);DOID:3458(breast_a…	R_HSA_212436(Generic_Transcription_Pathway);R_HSA_1474244(Extracellular_matrix_organization);R_HSA_76005(Response_to_elevated_platelet_cytosolic_Ca2+);R_HSA_2173793(Transcriptional_activity_of_SMAD2/SMAD3:SMAD4_heterotrimer);R_HSA_400253(Circadian_Clock);R_HSA_75205(Dissolution_of_Fibrin_Clot);R_HSA_76002(Platelet_activation,_signaling_and_aggregation);R_HSA_74160(Gene_expression_(Transcription))…	49.3589	47.3865	49.711	232.075	226.957	237.061	0.210398	-2.24881	0	0	down	yes
ENSG00000143878	RHOB	127410	ENST00000272233	GO:0000166(nucleotide binding);GO:0000281(mitotic cytokinesis);GO:0001525(angiogenesis);GO:0003924(GTPase activity);GO:0005515(protein binding);GO:0005525(GTP binding);GO:0005634(nucleus);GO:0005737(cytoplasm);GO:0005768(endosome);GO:0005769(early endosome);GO:0005770(late endosome);GO:0005829(cytosol);GO:0005856(cytoskeleton);GO:0005886(plasma membrane);GO:0005925(focal adhesion);GO:0005938(cell…	NA	NA	NA	ras homolog family member B [Source:HGNC Symbol;Acc:HGNC:668]	protein_coding	DOID:0080001(bone_disease);DOID:1324(lung_cancer);DOID:17(musculoskeletal_system_disease);DOID:0050687(cell_type_cancer);DOID:0050621(respiratory_system_benign_neoplasm);DOID:4(disease);DOID:3069(astrocytoma);DOID:3068(glioblastoma_multiforme);DOID:1781(thyroid_cancer);DOID:2994(germ_cell_cancer);DOID:0060085(organ_system_benign_neoplasm);DOID:170(endocrine_gland_cancer);DOID:848(arthritis);DOID:…	R_HSA_194315(Signaling_by_Rho_GTPases);R_HSA_9012999(RHO_GTPase_cycle);R_HSA_5627117(RHO_GTPases_Activate_ROCKs);R_HSA_5625740(RHO_GTPases_activate_PKNs);R_HSA_373755(Semaphorin_interactions);R_HSA_76002(Platelet_activation,_signaling_and_aggregation);R_HSA_9716542(Signaling_by_Rho_GTPases,_Miro_GTPases_and_RHOBTB3);R_HSA_195258(RHO_GTPase_Effectors);R_HSA_5663220(RHO_GTPases_Activate_Formins);R_…	12.4913	12.3105	12.5093	54.8624	55.1963	52.5755	0.229418	-2.12395	0	0	down	yes
ENSG00000110917	MLEC	60771;60775;60773;60772;60774	ENST00000228506;ENST00000535413;ENST00000545525;ENST00000412616;ENST00000535656	GO:0005515(protein binding);GO:0005783(endoplasmic reticulum);GO:0005789(endoplasmic reticulum membrane);GO:0005886(plasma membrane);GO:0005975(carbohydrate metabolic process);GO:0006457(protein folding);GO:0016020(membrane);GO:0016021(integral component of membrane);GO:0019899(enzyme binding);GO:0030246(carbohydrate binding);GO:0035579(specific granule membrane);GO:0043312(neutrophil degranulati…	NA	NA	NA	malectin [Source:HGNC Symbol;Acc:HGNC:28973]	protein_coding;processed_transcript	NA	R_HSA_446203(Asparagine_N_linked_glycosylation);R_HSA_597592(Post_translational_protein_modification);R_HSA_532668(N_glycan_trimming_in_the_ER_and_Calnexin/Calreticulin_cycle);R_HSA_168249(Innate_Immune_System);R_HSA_168256(Immune_System);R_HSA_6798695(Neutrophil_degranulation);R_HSA_392499(Metabolism_of_proteins)	36.085	38.517	36.4679	12.3749	12.7447	12.3333	2.96558	1.56832	0	0	up	yes
ENSG00000162733	DDR2	22498;22495;22500;22497;22496;22492;22493;22499	ENST00000367922;ENST00000672207;ENST00000433757;ENST00000367921;ENST00000673239;ENST00000446985;ENST00000671979;ENST00000458105	GO:0000166(nucleotide binding);GO:0001503(ossification);GO:0003416(endochondral bone growth);GO:0004672(protein kinase activity);GO:0004713(protein tyrosine kinase activity);GO:0004714(transmembrane receptor protein tyrosine kinase activity);GO:0005515(protein binding);GO:0005518(collagen binding);GO:0005524(ATP binding);GO:0005886(plasma membrane);GO:0005887(integral component of plasma membrane…	NA	K05125	EC:2.7.10.1	discoidin domain receptor tyrosine kinase 2 [Source:HGNC Symbol;Acc:HGNC:2731]	protein_coding;processed_transcript;retained_intron	DOID:0080001(bone_disease);DOID:1324(lung_cancer);DOID:17(musculoskeletal_system_disease);DOID:4(disease);DOID:848(arthritis);DOID:3905(lung_carcinoma);DOID:162(cancer);DOID:3908(non_small_cell_lung_carcinoma);DOID:14566(disease_of_cellular_proliferation);DOID:3342(bone_inflammation_disease);DOID:0050686(organ_system_cancer);DOID:8398(osteoarthritis);DOID:7(disease_of_anatomical_entity);DOID:0050…	R_HSA_1474244(Extracellular_matrix_organization);R_HSA_3000171(Non_integrin_membrane_ECM_interactions)	21.4178	20.0985	20.9394	52.8839	52.2352	49.3304	0.404376	-1.30623	0	0	down	yes
ENSG00000139289	PHLDA1	57592;57593;57591	ENST00000619060;ENST00000266671;ENST00000602540	GO:0000086(G2/M transition of mitotic cell cycle);GO:0005515(protein binding);GO:0005634(nucleus);GO:0005654(nucleoplasm);GO:0005730(nucleolus);GO:0005737(cytoplasm);GO:0005829(cytosol);GO:0006915(apoptotic process);GO:0031410(cytoplasmic vesicle);GO:0043065(positive regulation of apoptotic process);GO:0045210(FasL biosynthetic process);GO:1901981(phosphatidylinositol phosphate binding);GO:190198…	NA	NA	NA	pleckstrin homology like domain family A member 1 [Source:HGNC Symbol;Acc:HGNC:8933]	protein_coding	DOID:936(brain_disease);DOID:4(disease);DOID:162(cancer);DOID:863(nervous_system_disease);DOID:14566(disease_of_cellular_proliferation);DOID:331(central_nervous_system_disease);DOID:1826(epilepsy_syndrome);DOID:7(disease_of_anatomical_entity)	R_HSA_69275(G2/M_Transition);R_HSA_8854521(Interaction_between_PHLDA1_and_AURKA);R_HSA_1640170(Cell_Cycle);R_HSA_453274(Mitotic_G2_G2/M_phases);R_HSA_69278(Cell_Cycle,_Mitotic)	13.0841	13.209	14.1773	52.4352	50.2171	53.5573	0.259078	-1.94854	0	0	down	yes
ENSG00000151012	SLC7A11	177358;177360	ENST00000280612;ENST00000509248	GO:0005515(protein binding);GO:0005791(rough endoplasmic reticulum);GO:0005856(cytoskeleton);GO:0005886(plasma membrane);GO:0006749(glutathione metabolic process);GO:0006865(amino acid transport);GO:0006979(response to oxidative stress);GO:0007420(brain development);GO:0008542(visual learning);GO:0009636(response to toxic substance);GO:0009986(cell surface);GO:0014070(response to organic cyclic c…	04216(Ferroptosis);04216(Ferroptosis)	K13869	NA	solute carrier family 7 member 11 [Source:HGNC Symbol;Acc:HGNC:11059]	protein_coding;nonsense_mediated_decay	DOID:4724(brain_edema);DOID:936(brain_disease);DOID:4(disease);DOID:162(cancer);DOID:863(nervous_system_disease);DOID:14566(disease_of_cellular_proliferation);DOID:331(central_nervous_system_disease);DOID:7(disease_of_anatomical_entity)	R_HSA_210991(Basigin_interactions);R_HSA_382551(Transport_of_small_molecules);R_HSA_425407(SLC_mediated_transmembrane_transport);R_HSA_352230(Amino_acid_transport_across_the_plasma_membrane);R_HSA_202733(Cell_surface_interactions_at_the_vascular_wall);R_HSA_425393(Transport_of_inorganic_cations/anions_and_amino_acids/oligopeptides);R_HSA_109582(Hemostasis)	8.84737	8.30043	9.0961	29.4875	27.6546	26.49	0.313802	-1.67207	1e-305	1e-302	down	yes
ENSG00000128342	LIF	153347;153348	ENST00000249075;ENST00000403987	GO:0001974(blood vessel remodeling);GO:0005102(signaling receptor binding);GO:0005125(cytokine activity);GO:0005146(leukemia inhibitory factor receptor binding);GO:0005515(protein binding);GO:0005576(extracellular region);GO:0005615(extracellular space);GO:0005829(cytosol);GO:0006955(immune response);GO:0007260(tyrosine phosphorylation of STAT protein);GO:0007275(multicellular organism developmen…	04060(Cytokine-cytokine receptor interaction);04550(Signaling pathways regulating pluripotency of stem cells);04630(Jak-STAT signaling pathway);04668(TNF signaling pathway);04668(TNF signaling pathway)	K05419	NA	LIF interleukin 6 family cytokine [Source:HGNC Symbol;Acc:HGNC:6596]	protein_coding	DOID:5223(infertility);DOID:2394(ovarian_cancer);DOID:1240(leukemia);DOID:10591(pre_eclampsia);DOID:1612(breast_cancer);DOID:2531(hematologic_cancer);DOID:0050687(cell_type_cancer);DOID:4(disease);DOID:0050828(artery_disease);DOID:1192(peripheral_nervous_system_neoplasm);DOID:1781(thyroid_cancer);DOID:2723(dermatitis);DOID:1785(pituitary_cancer);DOID:2994(germ_cell_cancer);DOID:16(integumentary_s…	R_HSA_1280215(Cytokine_Signaling_in_Immune_system);R_HSA_6783783(Interleukin_10_signaling);R_HSA_6783589(Interleukin_6_family_signaling);R_HSA_6788467(IL_6_type_cytokine_receptor_ligand_interactions);R_HSA_168256(Immune_System);R_HSA_6785807(Interleukin_4_and_Interleukin_13_signaling);R_HSA_449147(Signaling_by_Interleukins)	27.3277	26.0403	28.2404	67.9807	67.7255	68.6372	0.399369	-1.32421	1e-305	1e-302	down	yes
ENSG00000189060	H1-0	154440	ENST00000340857	GO:0000122(negative regulation of transcription by RNA polymerase II);GO:0000786(nucleosome);GO:0000790(nuclear chromatin);GO:0003677(DNA binding);GO:0003680(AT DNA binding);GO:0003690(double-stranded DNA binding);GO:0003723(RNA binding);GO:0005515(protein binding);GO:0005634(nucleus);GO:0005654(nucleoplasm);GO:0005694(chromosome);GO:0005719(nuclear euchromatin);GO:0005794(Golgi apparatus);GO:000…	NA	K11275	NA	H1.0 linker histone [Source:HGNC Symbol;Acc:HGNC:4714]	protein_coding	NA	R_HSA_2262752(Cellular_responses_to_stress);R_HSA_8953897(Cellular_responses_to_external_stimuli);R_HSA_2559583(Cellular_Senescence);R_HSA_140342(Apoptosis_induced_DNA_fragmentation);R_HSA_109581(Apoptosis);R_HSA_2559586(DNA_Damage/Telomere_Stress_Induced_Senescence);R_HSA_5357801(Programmed_Cell_Death);R_HSA_75153(Apoptotic_execution_phase);R_HSA_2559584(Formation_of_Senescence_Associated_Hetero…	30.367	25.2324	28.7428	276.927	266.616	293.969	0.100706	-3.31178	1e-300	1e-297	down	yes
ENSG00000120738	EGR1	186974	ENST00000239938	GO:0000122(negative regulation of transcription by RNA polymerase II);GO:0000790(nuclear chromatin);GO:0000976(transcription regulatory region sequence-specific DNA binding);GO:0000977(RNA polymerase II regulatory region sequence-specific DNA binding);GO:0000981(DNA-binding transcription factor activity, RNA polymerase II-specific);GO:0001228(DNA-binding transcription activator activity, RNA poly…	04371(Apelin signaling pathway);04912(GnRH signaling pathway);04928(Parathyroid hormone synthesis, secretion and action);04933(AGE-RAGE signaling pathway in diabetic complications);05020(Prion diseases);05166(Human T-cell leukemia virus 1 infection)	NA	NA	early growth response 1 [Source:HGNC Symbol;Acc:HGNC:3238]	protein_coding	DOID:0080001(bone_disease);DOID:684(hepatocellular_carcinoma);DOID:3996(urinary_system_cancer);DOID:10286(prostate_carcinoma);DOID:1240(leukemia);DOID:1612(breast_cancer);DOID:2531(hematologic_cancer);DOID:17(musculoskeletal_system_disease);DOID:225(syndrome);DOID:936(brain_disease);DOID:3571(liver_cancer);DOID:4(disease);DOID:0050828(artery_disease);DOID:1192(peripheral_nervous_system_neoplasm);…	R_HSA_166520(Signaling_by_NTRKs);R_HSA_9006925(Intracellular_signaling_by_second_messengers);R_HSA_1280215(Cytokine_Signaling_in_Immune_system);R_HSA_9031628(NGF_stimulated_transcription);R_HSA_168256(Immune_System);R_HSA_198725(Nuclear_Events_(kinase_and_transcription_factor_activation));R_HSA_6807070(PTEN_Regulation);R_HSA_162582(Signal_Transduction);R_HSA_8943724(Regulation_of_PTEN_gene_transc…	48.8322	48.6485	48.2786	12.2073	10.2382	12.1126	4.21781	2.07649	3.99464e-293	3.51286e-290	up	yes
ENSG00000106105	GARS1	203408;203427;203432;203426;203401;203415;203404;203405;203425;203419;203431;203434;203418;203433;203423;203407;203412;203414;203430;203410	ENST00000676088;ENST00000675587;ENST00000484093;ENST00000444666;ENST00000675051;ENST00000676140;ENST00000675529;ENST00000674643;ENST00000675886;ENST00000674737;ENST00000674734;ENST00000496643;ENST00000674616;ENST00000465748;ENST00000674969;ENST00000675810;ENST00000676403;ENST00000454308;ENST00000675025;ENST00000485784	GO:0000166(nucleotide binding);GO:0004081(bis(5'-nucleosyl)-tetraphosphatase (asymmetrical) activity);GO:0004812(aminoacyl-tRNA ligase activity);GO:0004820(glycine-tRNA ligase activity);GO:0005515(protein binding);GO:0005524(ATP binding);GO:0005576(extracellular region);GO:0005737(cytoplasm);GO:0005739(mitochondrion);GO:0005759(mitochondrial matrix);GO:0005829(cytosol);GO:0006412(translation);GO:…	00970(Aminoacyl-tRNA biosynthesis);00970(Aminoacyl-tRNA biosynthesis)	NA	NA	glycyl-tRNA synthetase 1 [Source:HGNC Symbol;Acc:HGNC:4162]	nonsense_mediated_decay;retained_intron;protein_coding	DOID:17(musculoskeletal_system_disease);DOID:4(disease);DOID:1289(neurodegenerative_disease);DOID:440(neuromuscular_disease);DOID:423(myopathy);DOID:863(nervous_system_disease);DOID:12377(spinal_muscular_atrophy);DOID:66(muscle_tissue_disease);DOID:331(central_nervous_system_disease);DOID:10595(Charcot_Marie_Tooth_disease);DOID:767(muscular_atrophy);DOID:870(neuropathy);DOID:0080000(muscular_dise…	R_HSA_379716(Cytosolic_tRNA_aminoacylation);R_HSA_72766(Translation);R_HSA_392499(Metabolism_of_proteins);R_HSA_379726(Mitochondrial_tRNA_aminoacylation);R_HSA_379724(tRNA_Aminoacylation)	25.8862	23.9874	24.55	52.4544	51.58	54.1145	0.470592	-1.08745	4.20995e-291	3.5171e-288	down	yes
ENSG00000188229	TUBB4B	229249;229250	ENST00000340384;ENST00000604929	GO:0000086(G2/M transition of mitotic cell cycle);GO:0000166(nucleotide binding);GO:0000226(microtubule cytoskeleton organization);GO:0000278(mitotic cell cycle);GO:0003725(double-stranded RNA binding);GO:0003924(GTPase activity);GO:0005200(structural constituent of cytoskeleton);GO:0005515(protein binding);GO:0005525(GTP binding);GO:0005576(extracellular region);GO:0005634(nucleus);GO:0005737(cy…	04145(Phagosome);04540(Gap junction);05130(Pathogenic Escherichia coli infection);05130(Pathogenic Escherichia coli infection)	K07375	NA	tubulin beta 4B class IVb [Source:HGNC Symbol;Acc:HGNC:20771]	protein_coding;retained_intron	DOID:4(disease);DOID:162(cancer);DOID:14566(disease_of_cellular_proliferation);DOID:9261(nasopharynx_carcinoma);DOID:0050686(organ_system_cancer);DOID:0050615(respiratory_system_cancer)	R_HSA_157858(Gap_junction_trafficking_and_regulation);R_HSA_2262752(Cellular_responses_to_stress);R_HSA_194315(Signaling_by_Rho_GTPases);R_HSA_9646399(Aggrephagy);R_HSA_9609646(HCMV_Infection);R_HSA_6811442(Intra_Golgi_and_retrograde_Golgi_to_ER_traffic);R_HSA_446203(Asparagine_N_linked_glycosylation);R_HSA_8854518(AURKA_Activation_by_TPX2);R_HSA_9648025(EML4_and_NUDC_in_mitotic_spindle_formation…	161.067	163.419	159.789	75.5497	75.8796	77.395	2.11636	1.08159	2.09694e-290	1.7091e-287	up	yes
ENSG00000132383	RPA1	94824;94829;94825;94828;94822;94823;94827	ENST00000254719;ENST00000573994;ENST00000571725;ENST00000574049;ENST00000571058;ENST00000570451;ENST00000573924	GO:0000082(G1/S transition of mitotic cell cycle);GO:0000723(telomere maintenance);GO:0000724(double-strand break repair via homologous recombination);GO:0000784(nuclear chromosome, telomeric region);GO:0003676(nucleic acid binding);GO:0003677(DNA binding);GO:0003684(damaged DNA binding);GO:0003697(single-stranded DNA binding);GO:0005515(protein binding);GO:0005634(nucleus);GO:0005654(nucleoplasm…	03030(DNA replication);03420(Nucleotide excision repair);03430(Mismatch repair);03440(Homologous recombination);03460(Fanconi anemia pathway);03460(Fanconi anemia pathway)	K07466	NA	replication protein A1 [Source:HGNC Symbol;Acc:HGNC:10289]	protein_coding;retained_intron;processed_transcript	DOID:1612(breast_cancer);DOID:4(disease);DOID:162(cancer);DOID:14566(disease_of_cellular_proliferation);DOID:5093(thoracic_cancer);DOID:0050686(organ_system_cancer)	R_HSA_212436(Generic_Transcription_Pathway);R_HSA_2262752(Cellular_responses_to_stress);R_HSA_69206(G1/S_Transition);R_HSA_73933(Resolution_of_Abasic_Sites_(AP_sites));R_HSA_5696399(Global_Genome_Nucleotide_Excision_Repair_(GG_NER));R_HSA_5696400(Dual_Incision_in_GG_NER);R_HSA_5696398(Nucleotide_Excision_Repair);R_HSA_174414(Processive_synthesis_on_the_C_strand_of_the_telomere);R_HSA_69620(Cell_C…	41.5086	41.3672	42.1655	16.7003	15.9423	15.6092	2.59143	1.37375	1.02272e-289	7.76731e-287	up	yes
ENSG00000130779	CLIP1	61095;61086;61100;61081;61089;61083;61098;61092;61090;61101;61096;61087;61093;61097;61080;61084;61082;61094;61091;61088;61085	ENST00000514271;ENST00000501271;ENST00000535290;ENST00000545889;ENST00000540539;ENST00000358808;ENST00000541108;ENST00000543205;ENST00000538120;ENST00000539080;ENST00000541410;ENST00000536634;ENST00000537123;ENST00000537004;ENST00000361654;ENST00000620786;ENST00000302528;ENST00000540304;ENST00000540338;ENST00000648993;ENST00000537178	GO:0000278(mitotic cell cycle);GO:0000776(kinetochore);GO:0001578(microtubule bundle formation);GO:0001726(ruffle);GO:0005515(protein binding);GO:0005634(nucleus);GO:0005635(nuclear envelope);GO:0005737(cytoplasm);GO:0005813(centrosome);GO:0005829(cytosol);GO:0005856(cytoskeleton);GO:0005874(microtubule);GO:0005881(cytoplasmic microtubule);GO:0005882(intermediate filament);GO:0008017(microtubule …	04150(mTOR signaling pathway);04150(mTOR signaling pathway)	K10421	NA	CAP-Gly domain containing linker protein 1 [Source:HGNC Symbol;Acc:HGNC:10461]	retained_intron;protein_coding;processed_transcript;nonsense_mediated_decay	DOID:4(disease);DOID:162(cancer);DOID:14566(disease_of_cellular_proliferation)	R_HSA_194315(Signaling_by_Rho_GTPases);R_HSA_141444(Amplification__of_signal_from_unattached__kinetochores_via_a_MAD2__inhibitory_signal);R_HSA_9648025(EML4_and_NUDC_in_mitotic_spindle_formation);R_HSA_69620(Cell_Cycle_Checkpoints);R_HSA_2467813(Separation_of_Sister_Chromatids);R_HSA_68886(M_Phase);R_HSA_2555396(Mitotic_Metaphase_and_Anaphase);R_HSA_69618(Mitotic_Spindle_Checkpoint);R_HSA_5626467…	7.95953	7.91784	8.30278	18.3665	17.3866	17.7456	0.451977	-1.14568	8.32408e-286	6.18146e-283	down	yes
ENSG00000110330	BIRC2	46656;46664;46660;46652;46662;46654;46661;46651;46657	ENST00000227758;ENST00000534130;ENST00000621637;ENST00000532832;ENST00000527910;ENST00000534646;ENST00000613397;ENST00000527808;ENST00000532672	GO:0000209(protein polyubiquitination);GO:0001666(response to hypoxia);GO:0001741(XY body);GO:0001890(placenta development);GO:0002756(MyD88-independent toll-like receptor signaling pathway);GO:0003713(transcription coactivator activity);GO:0004842(ubiquitin-protein transferase activity);GO:0005515(protein binding);GO:0005634(nucleus);GO:0005737(cytoplasm);GO:0005829(cytosol);GO:0006915(apoptotic…	01524(Platinum drug resistance);04064(NF-kappa B signaling pathway);04120(Ubiquitin mediated proteolysis);04210(Apoptosis);04215(Apoptosis - multiple species);04217(Necroptosis);04390(Hippo signaling pathway);04510(Focal adhesion);04621(NOD-like receptor signaling pathway);04668(TNF signaling pathway);05145(Toxoplasmosis);05168(Herpes simplex virus 1 infection);05200(Pathways in cancer);05222(Sma…	NA	NA	baculoviral IAP repeat containing 2 [Source:HGNC Symbol;Acc:HGNC:590]	protein_coding;retained_intron;processed_transcript	DOID:2394(ovarian_cancer);DOID:2871(endometrial_carcinoma);DOID:1240(leukemia);DOID:2531(hematologic_cancer);DOID:3744(cervical_squamous_cell_carcinoma);DOID:1324(lung_cancer);DOID:2377(multiple_sclerosis);DOID:0050687(cell_type_cancer);DOID:1037(lymphoblastic_leukemia);DOID:4(disease);DOID:5419(schizophrenia);DOID:10534(stomach_cancer);DOID:1749(squamous_cell_carcinoma);DOID:1289(neurodegenerati…	R_HSA_5218859(Regulated_Necrosis);R_HSA_75893(TNF_signaling);R_HSA_111465(Apoptotic_cleavage_of_cellular_proteins);R_HSA_597592(Post_translational_protein_modification);R_HSA_5676594(TNF_receptor_superfamily_(TNFSF)_members_mediating_non_canonical_NF_kB_pathway);R_HSA_1280215(Cytokine_Signaling_in_Immune_system);R_HSA_937041(IKK_complex_recruitment_mediated_by_RIP1);R_HSA_166166(MyD88_independent…	22.8748	24.3725	23.6329	54.9233	56.7947	58.161	0.41724	-1.26105	1.4884e-285	1.08126e-282	down	yes
ENSG00000086061	DNAJA1	222927;222929;222928	ENST00000330899;ENST00000465677;ENST00000495015	GO:0001664(G protein-coupled receptor binding);GO:0001671(ATPase activator activity);GO:0005515(protein binding);GO:0005524(ATP binding);GO:0005634(nucleus);GO:0005737(cytoplasm);GO:0005739(mitochondrion);GO:0005783(endoplasmic reticulum);GO:0005829(cytosol);GO:0006457(protein folding);GO:0006986(response to unfolded protein);GO:0007283(spermatogenesis);GO:0009408(response to heat);GO:0015630(mic…	04141(Protein processing in endoplasmic reticulum);04141(Protein processing in endoplasmic reticulum)	K09502	NA	DnaJ heat shock protein family (Hsp40) member A1 [Source:HGNC Symbol;Acc:HGNC:5229]	protein_coding;processed_transcript	DOID:17(musculoskeletal_system_disease);DOID:913(atrophic_muscular_disease);DOID:4(disease);DOID:930(orbital_disease);DOID:929(myopathy_of_extraocular_muscle);DOID:440(neuromuscular_disease);DOID:423(myopathy);DOID:863(nervous_system_disease);DOID:1492(eye_and_adnexa_disease);DOID:11719(oculopharyngeal_muscular_dystrophy);DOID:9884(muscular_dystrophy);DOID:0050155(sensory_system_disease);DOID:66(…	R_HSA_2262752(Cellular_responses_to_stress);R_HSA_8953897(Cellular_responses_to_external_stimuli);R_HSA_3371497(HSP90_chaperone_cycle_for_steroid_hormone_receptors_(SHR))	150.94	156.033	144.388	53.9051	58.3488	58.2783	2.64678	1.40424	2.00077e-280	1.42255e-277	up	yes
ENSG00000120833	SOCS2	58303;58297;58307;58298;58301;58299;58302;58305;58304;58300;58306;58308	ENST00000548537;ENST00000340600;ENST00000551883;ENST00000549206;ENST00000549122;ENST00000536696;ENST00000622746;ENST00000547229;ENST00000549887;ENST00000548091;ENST00000551556;ENST00000549510	GO:0001558(regulation of cell growth);GO:0005131(growth hormone receptor binding);GO:0005159(insulin-like growth factor receptor binding);GO:0005515(protein binding);GO:0005737(cytoplasm);GO:0005829(cytosol);GO:0005942(phosphatidylinositol 3-kinase complex);GO:0007259(receptor signaling pathway via JAK-STAT);GO:0007595(lactation);GO:0008269(JAK pathway signal transduction adaptor activity);GO:000…	04630(Jak-STAT signaling pathway);04910(Insulin signaling pathway);04917(Prolactin signaling pathway);04930(Type II diabetes mellitus);04930(Type II diabetes mellitus)	K04695	NA	suppressor of cytokine signaling 2 [Source:HGNC Symbol;Acc:HGNC:19382]	protein_coding	DOID:8552(chronic_myeloid_leukemia);DOID:1240(leukemia);DOID:1612(breast_cancer);DOID:2531(hematologic_cancer);DOID:4(disease);DOID:8692(myeloid_leukemia);DOID:8432(polycythemia);DOID:4194(glucose_metabolism_disease);DOID:0014667(disease_of_metabolism);DOID:3459(breast_carcinoma);DOID:162(cancer);DOID:9352(type_2_diabetes_mellitus);DOID:1205(hypersensitivity_reaction_type_I_disease);DOID:4961(bon…	R_HSA_982772(Growth_hormone_receptor_signaling);R_HSA_597592(Post_translational_protein_modification);R_HSA_8951664(Neddylation);R_HSA_1280215(Cytokine_Signaling_in_Immune_system);R_HSA_1266695(Interleukin_7_signaling);R_HSA_9706369(Negative_regulation_of_FLT3);R_HSA_168256(Immune_System);R_HSA_9607240(FLT3_Signaling);R_HSA_392499(Metabolism_of_proteins);R_HSA_449147(Signaling_by_Interleukins)	8.69856	8.00368	8.62008	24.9529	24.2605	25.0209	0.341113	-1.55168	3.30511e-280	2.30098e-277	down	yes
ENSG00000184897	H1-10	165116	ENST00000333762	GO:0000786(nucleosome);GO:0003677(DNA binding);GO:0003690(double-stranded DNA binding);GO:0003723(RNA binding);GO:0005634(nucleus);GO:0005654(nucleoplasm);GO:0005694(chromosome);GO:0005730(nucleolus);GO:0006334(nucleosome assembly);GO:0006355(regulation of transcription, DNA-templated);GO:0016584(nucleosome positioning);GO:0030261(chromosome condensation);GO:0031492(nucleosomal DNA binding);GO:00…	NA	K11275	NA	H1.10 linker histone [Source:HGNC Symbol;Acc:HGNC:4722]	protein_coding	NA	NA	37.9035	35.8619	35.6586	109.437	102.817	106.63	0.343148	-1.5431	1.41674e-279	9.66187e-277	down	yes
ENSG00000008710	PKD1	84503;84521;84536;84504;84516;84514;84540;84533;84513;84515;84531;84535;84510;84523;84532;84507;84527;84526;84505;84530;84508;84524;84518;84548;84528;84519;84537;84546;84525	ENST00000262304;ENST00000486339;ENST00000564865;ENST00000423118;ENST00000568796;ENST00000567355;ENST00000569983;ENST00000475889;ENST00000562425;ENST00000472659;ENST00000483814;ENST00000565639;ENST00000485120;ENST00000483731;ENST00000474088;ENST00000564313;ENST00000471603;ENST00000566784;ENST00000472577;ENST00000469851;ENST00000561668;ENST00000566905;ENST00000570253;ENST00000570150;ENST00000480227…	GO:0000139(Golgi membrane);GO:0001502(cartilage condensation);GO:0001568(blood vessel development);GO:0001701(in utero embryonic development);GO:0001822(kidney development);GO:0001889(liver development);GO:0001892(embryonic placenta development);GO:0002133(polycystin complex);GO:0005261(cation channel activity);GO:0005262(calcium channel activity);GO:0005515(protein binding);GO:0005634(nucleus);G…	NA	K04985	NA	polycystin 1, transient receptor potential channel interacting [Source:HGNC Symbol;Acc:HGNC:9008]	protein_coding;retained_intron;processed_transcript;nonsense_mediated_decay	DOID:18(urinary_system_disease);DOID:0080001(bone_disease);DOID:17(musculoskeletal_system_disease);DOID:630(genetic_disease);DOID:4(disease);DOID:0050177(monogenic_disease);DOID:10534(stomach_cancer);DOID:0050736(autosomal_dominant_disease);DOID:0080006(bone_development_disease);DOID:557(kidney_disease);DOID:0050739(autosomal_genetic_disease);DOID:13515(tuberous_sclerosis);DOID:1934(dysostosis);D…	R_HSA_1852241(Organelle_biogenesis_and_maintenance);R_HSA_5620916(VxPx_cargo_targeting_to_cilium);R_HSA_5620920(Cargo_trafficking_to_the_periciliary_membrane);R_HSA_5617833(Cilium_Assembly)	5.51635	5.34058	5.72317	14.4787	14.4468	13.6712	0.389234	-1.36129	1.3583e-277	9.07805e-275	down	yes
ENSG00000140941	MAP1LC3B	93665;93667;93666;93664;93663;93661	ENST00000268607;ENST00000564638;ENST00000564844;ENST00000565788;ENST00000570189;ENST00000650688	GO:0000045(autophagosome assembly);GO:0000421(autophagosome membrane);GO:0000422(autophagy of mitochondrion);GO:0000423(mitophagy);GO:0005515(protein binding);GO:0005622(intracellular);GO:0005737(cytoplasm);GO:0005739(mitochondrion);GO:0005776(autophagosome);GO:0005829(cytosol);GO:0005856(cytoskeleton);GO:0005874(microtubule);GO:0005930(axoneme);GO:0006914(autophagy);GO:0006995(cellular response …	04216(Ferroptosis);04216(Ferroptosis)	K10435	NA	microtubule associated protein 1 light chain 3 beta [Source:HGNC Symbol;Acc:HGNC:13352]	protein_coding;retained_intron;nonsense_mediated_decay	DOID:4(disease);DOID:0050828(artery_disease);DOID:6432(pulmonary_hypertension);DOID:162(cancer);DOID:14566(disease_of_cellular_proliferation);DOID:10763(hypertension);DOID:1287(cardiovascular_system_disease);DOID:178(vascular_disease);DOID:7(disease_of_anatomical_entity)	R_HSA_8934903(Receptor_Mediated_Mitophagy);R_HSA_5205685(PINK1_PRKN_Mediated_Mitophagy);R_HSA_9694516(SARS_CoV_2_Infection);R_HSA_9679504(Translation_of_Replicase_and_Assembly_of_the_Replication_Transcription_Complex);R_HSA_5653656(Vesicle_mediated_transport);R_HSA_8854214(TBC/RABGAPs);R_HSA_199991(Membrane_Trafficking);R_HSA_9694676(Translation_of_Replicase_and_Assembly_of_the_Replication_Transc…	26.0784	25.1686	25.8894	54.409	54.1419	55.1786	0.471121	-1.08583	6.77301e-272	4.27045e-269	down	yes
ENSG00000164451	CALHM4	198380;198378;198376;198377;198379	ENST00000368596;ENST00000452373;ENST00000628083;ENST00000368597;ENST00000405399	GO:0005261(cation channel activity);GO:0005887(integral component of plasma membrane);GO:0006811(ion transport);GO:0016020(membrane);GO:0016021(integral component of membrane);GO:0034220(ion transmembrane transport);GO:0098655(cation transmembrane transport);GO:0098655(cation transmembrane transport)	NA	NA	NA	calcium homeostasis modulator family member 4 [Source:HGNC Symbol;Acc:HGNC:21094]	protein_coding	NA	NA	22.0629	22.4635	21.9841	61.8797	62.8484	63.3862	0.353564	-1.49996	1.70717e-270	1.05646e-267	down	yes
ENSG00000153879	CEBPG	118885;118886;118884	ENST00000284000;ENST00000585933;ENST00000652630	GO:0000790(nuclear chromatin);GO:0000978(RNA polymerase II cis-regulatory region sequence-specific DNA binding);GO:0000981(DNA-binding transcription factor activity, RNA polymerase II-specific);GO:0001228(DNA-binding transcription activator activity, RNA polymerase II-specific);GO:0001889(liver development);GO:0003677(DNA binding);GO:0003690(double-stranded DNA binding);GO:0003700(DNA-binding tra…	05152(Tuberculosis);05152(Tuberculosis)	NA	NA	CCAAT enhancer binding protein gamma [Source:HGNC Symbol;Acc:HGNC:1837]	protein_coding;nonsense_mediated_decay	DOID:1325(bronchus_cancer);DOID:3904(bronchus_carcinoma);DOID:1324(lung_cancer);DOID:4(disease);DOID:162(cancer);DOID:14566(disease_of_cellular_proliferation);DOID:0050686(organ_system_cancer);DOID:0050615(respiratory_system_cancer)	R_HSA_2262752(Cellular_responses_to_stress);R_HSA_9711097(Cellular_response_to_starvation);R_HSA_8953897(Cellular_responses_to_external_stimuli);R_HSA_381042(PERK_regulates_gene_expression);R_HSA_380994(ATF4_activates_genes_in_response_to_endoplasmic_reticulum__stress);R_HSA_9648895(Response_of_EIF2AK1_(HRI)_to_heme_deficiency);R_HSA_9633012(Response_of_EIF2AK4_(GCN2)_to_amino_acid_deficiency);R_…	26.146	24.9293	25.4161	57.6888	57.0339	57.6181	0.443838	-1.17189	7.3941e-264	4.49252e-261	down	yes
ENSG00000118985	ELL2	184793;184799;184798;184794;184795;184800;184796;184797	ENST00000237853;ENST00000635633;ENST00000508694;ENST00000508757;ENST00000513343;ENST00000515020;ENST00000505584;ENST00000506628	GO:0005515(protein binding);GO:0005634(nucleus);GO:0005654(nucleoplasm);GO:0006368(transcription elongation from RNA polymerase II promoter);GO:0008023(transcription elongation factor complex);GO:0042795(snRNA transcription by RNA polymerase II);GO:0042795(snRNA transcription by RNA polymerase II)	NA	K15183	NA	elongation factor for RNA polymerase II 2 [Source:HGNC Symbol;Acc:HGNC:17064]	protein_coding;nonsense_mediated_decay;retained_intron;processed_transcript	NA	R_HSA_74160(Gene_expression_(Transcription));R_HSA_73857(RNA_Polymerase_II_Transcription);R_HSA_6807505(RNA_polymerase_II_transcribes_snRNA_genes)	2.3063	2.4614	2.26742	11.4037	11.4707	10.3915	0.211481	-2.2414	2.55306e-263	1.52349e-260	down	yes
ENSG00000112078	KCTD20	194689;194683;194682;194685;194688;194691;194684;194686;194690	ENST00000449081;ENST00000373731;ENST00000536244;ENST00000443316;ENST00000481911;ENST00000460983;ENST00000483557;ENST00000498267;ENST00000265344	GO:0005515(protein binding);GO:0005737(cytoplasm);GO:0016020(membrane);GO:0016021(integral component of membrane);GO:0042327(positive regulation of phosphorylation);GO:0042802(identical protein binding);GO:0042802(identical protein binding)	NA	NA	NA	potassium channel tetramerization domain containing 20 [Source:HGNC Symbol;Acc:HGNC:21052]	protein_coding;processed_transcript;nonsense_mediated_decay	NA	NA	26.9436	28.0708	27.6883	55.7556	56.7859	54.9211	0.493858	-1.01783	4.41553e-262	2.58866e-259	down	yes
ENSG00000101255	TRIB3	142864;142863;142866;142865	ENST00000217233;ENST00000615226;ENST00000422053;ENST00000449710	GO:0000122(negative regulation of transcription by RNA polymerase II);GO:0003714(transcription corepressor activity);GO:0004672(protein kinase activity);GO:0004860(protein kinase inhibitor activity);GO:0005515(protein binding);GO:0005524(ATP binding);GO:0005634(nucleus);GO:0005654(nucleoplasm);GO:0005829(cytosol);GO:0005886(plasma membrane);GO:0006468(protein phosphorylation);GO:0006469(negative …	04931(Insulin resistance);04931(Insulin resistance)	K19518	NA	tribbles pseudokinase 3 [Source:HGNC Symbol;Acc:HGNC:16228]	protein_coding	DOID:0080001(bone_disease);DOID:17(musculoskeletal_system_disease);DOID:4(disease);DOID:0050828(artery_disease);DOID:2349(arteriosclerosis);DOID:4194(glucose_metabolism_disease);DOID:0014667(disease_of_metabolism);DOID:848(arthritis);DOID:162(cancer);DOID:1936(atherosclerosis);DOID:14566(disease_of_cellular_proliferation);DOID:3342(bone_inflammation_disease);DOID:1287(cardiovascular_system_diseas…	R_HSA_2262752(Cellular_responses_to_stress);R_HSA_9711097(Cellular_response_to_starvation);R_HSA_112399(IRS_mediated_signalling);R_HSA_194138(Signaling_by_VEGF);R_HSA_109704(PI3K_Cascade);R_HSA_9006925(Intracellular_signaling_by_second_messengers);R_HSA_8953897(Cellular_responses_to_external_stimuli);R_HSA_199418(Negative_regulation_of_the_PI3K/AKT_network);R_HSA_388841(Costimulation_by_the_CD28_…	25.1355	22.3198	25.7435	74.8928	77.7645	75.5282	0.320787	-1.64031	6.24871e-260	3.60022e-257	down	yes
ENSG00000117143	UAP1	22491;22485;22489;22486;22487;22488;22484	ENST00000486089;ENST00000367926;ENST00000474728;ENST00000476240;ENST00000367924;ENST00000367925;ENST00000271469	GO:0003977(UDP-N-acetylglucosamine diphosphorylase activity);GO:0005654(nucleoplasm);GO:0005737(cytoplasm);GO:0005829(cytosol);GO:0005886(plasma membrane);GO:0006047(UDP-N-acetylglucosamine metabolic process);GO:0006048(UDP-N-acetylglucosamine biosynthetic process);GO:0016740(transferase activity);GO:0016779(nucleotidyltransferase activity);GO:0030246(carbohydrate binding);GO:0042802(identical pr…	00520(Amino sugar and nucleotide sugar metabolism);00520(Amino sugar and nucleotide sugar metabolism)	K00972	2.7.7.83;EC:2.7.7.23	UDP-N-acetylglucosamine pyrophosphorylase 1 [Source:HGNC Symbol;Acc:HGNC:12457]	retained_intron;protein_coding;processed_transcript	NA	R_HSA_446203(Asparagine_N_linked_glycosylation);R_HSA_597592(Post_translational_protein_modification);R_HSA_446210(Synthesis_of_UDP_N_acetyl_glucosamine);R_HSA_446219(Synthesis_of_substrates_in_N_glycan_biosythesis);R_HSA_392499(Metabolism_of_proteins);R_HSA_446193(Biosynthesis_of_the_N_glycan_precursor_(dolichol_lipid_linked_oligosaccharide,_LLO)_and_transfer_to_a_nascent_protein)	28.1014	29.1459	27.7955	65.0991	68.6822	67.8322	0.421811	-1.24533	1.66695e-259	9.44144e-257	down	yes
ENSG00000119508	NR4A3	226034;226031;226033;226032	ENST00000330847;ENST00000338488;ENST00000395097;ENST00000618101	GO:0000122(negative regulation of transcription by RNA polymerase II);GO:0000790(nuclear chromatin);GO:0000977(RNA polymerase II regulatory region sequence-specific DNA binding);GO:0000978(RNA polymerase II cis-regulatory region sequence-specific DNA binding);GO:0000981(DNA-binding transcription factor activity, RNA polymerase II-specific);GO:0001223(transcription coactivator binding);GO:0001228(…	05202(Transcriptional misregulation in cancer);05202(Transcriptional misregulation in cancer)	NA	NA	nuclear receptor subfamily 4 group A member 3 [Source:HGNC Symbol;Acc:HGNC:7982]	protein_coding	DOID:1240(leukemia);DOID:2531(hematologic_cancer);DOID:4(disease);DOID:5419(schizophrenia);DOID:3312(bipolar_disorder);DOID:162(cancer);DOID:2468(psychotic_disorder);DOID:14566(disease_of_cellular_proliferation);DOID:0060083(immune_system_cancer);DOID:1561(cognitive_disorder);DOID:3324(mood_disorder);DOID:150(disease_of_mental_health);DOID:0050686(organ_system_cancer)	R_HSA_212436(Generic_Transcription_Pathway);R_HSA_8936459(RUNX1_regulates_genes_involved_in_megakaryocyte_differentiation_and_platelet_function);R_HSA_74160(Gene_expression_(Transcription));R_HSA_383280(Nuclear_Receptor_transcription_pathway);R_HSA_73857(RNA_Polymerase_II_Transcription);R_HSA_8878171(Transcriptional_regulation_by_RUNX1)	1.19298	1.18968	1.41613	8.32464	8.23388	8.66005	0.150635	-2.73087	1.49259e-254	8.313e-252	down	yes
ENSG00000198853	RUSC2	223324;223327;223328	ENST00000361226;ENST00000455600;ENST00000468041	GO:0005515(protein binding);GO:0005737(cytoplasm);GO:0005829(cytosol);GO:0008150(biological_process);GO:0017137(Rab GTPase binding);GO:0031410(cytoplasmic vesicle);GO:0070062(extracellular exosome);GO:0070062(extracellular exosome)	NA	K23291	NA	RUN and SH3 domain containing 2 [Source:HGNC Symbol;Acc:HGNC:23625]	protein_coding;processed_transcript	NA	NA	10.4431	10.1221	10.6659	31.1488	31.3189	28.7281	0.342463	-1.54598	1.76179e-250	9.65142e-248	down	yes
ENSG00000185022	MAFF	154585;154589;154588;154582;154587	ENST00000338483;ENST00000407965;ENST00000426621;ENST00000624676;ENST00000417948	GO:0000790(nuclear chromatin);GO:0000978(RNA polymerase II cis-regulatory region sequence-specific DNA binding);GO:0000981(DNA-binding transcription factor activity, RNA polymerase II-specific);GO:0001228(DNA-binding transcription activator activity, RNA polymerase II-specific);GO:0001701(in utero embryonic development);GO:0003677(DNA binding);GO:0003700(DNA-binding transcription factor activity)…	NA	K09037	NA	MAF bZIP transcription factor F [Source:HGNC Symbol;Acc:HGNC:6780]	protein_coding;retained_intron	NA	R_HSA_983231(Factors_involved_in_megakaryocyte_development_and_platelet_production);R_HSA_109582(Hemostasis)	4.97546	4.1448	4.63251	20.822	19.0294	20.8176	0.226685	-2.14124	8.36768e-249	4.51004e-246	down	yes
ENSG00000109445	ZNF330	177549;177553;177554;177550;177551;177548;177552	ENST00000262990;ENST00000503649;ENST00000512738;ENST00000507532;ENST00000512809;ENST00000514826;ENST00000515453	GO:0000775(chromosome, centromeric region);GO:0005515(protein binding);GO:0005634(nucleus);GO:0005694(chromosome);GO:0005730(nucleolus);GO:0008150(biological_process);GO:0008270(zinc ion binding);GO:0030496(midbody);GO:0046872(metal ion binding);GO:0046872(metal ion binding)	NA	NA	NA	zinc finger protein 330 [Source:HGNC Symbol;Acc:HGNC:15462]	protein_coding;nonsense_mediated_decay;retained_intron;processed_transcript	NA	NA	11.9512	11.9593	11.9971	36.3114	36.8698	38.2465	0.32225	-1.63375	4.88771e-242	2.51281e-239	down	yes
ENSG00000150457	LATS2	62531;62532	ENST00000382592;ENST00000472754	GO:0000082(G1/S transition of mitotic cell cycle);GO:0000166(nucleotide binding);GO:0000922(spindle pole);GO:0004672(protein kinase activity);GO:0004674(protein serine/threonine kinase activity);GO:0005515(protein binding);GO:0005524(ATP binding);GO:0005634(nucleus);GO:0005737(cytoplasm);GO:0005815(microtubule organizing center);GO:0005829(cytosol);GO:0005856(cytoskeleton);GO:0006468(protein phos…	04390(Hippo signaling pathway);04392(Hippo signaling pathway - multiple species);04392(Hippo signaling pathway - multiple species)	K08791	EC:2.7.11.1	large tumor suppressor kinase 2 [Source:HGNC Symbol;Acc:HGNC:6515]	protein_coding;processed_transcript	NA	R_HSA_2028269(Signaling_by_Hippo);R_HSA_162582(Signal_Transduction)	6.75455	6.98433	6.65552	24.1611	21.955	21.5815	0.301257	-1.73093	1.63061e-241	8.25606e-239	down	yes
ENSG00000172216	CEBPB	146946	ENST00000303004	GO:0000122(negative regulation of transcription by RNA polymerase II);GO:0000779(condensed chromosome, centromeric region);GO:0000790(nuclear chromatin);GO:0000976(transcription regulatory region sequence-specific DNA binding);GO:0000977(RNA polymerase II regulatory region sequence-specific DNA binding);GO:0000978(RNA polymerase II cis-regulatory region sequence-specific DNA binding);GO:0000979(R…	04657(IL-17 signaling pathway);04668(TNF signaling pathway);05152(Tuberculosis);05202(Transcriptional misregulation in cancer)	NA	NA	CCAAT enhancer binding protein beta [Source:HGNC Symbol;Acc:HGNC:1834]	protein_coding	DOID:684(hepatocellular_carcinoma);DOID:1240(leukemia);DOID:934(viral_infectious_disease);DOID:2531(hematologic_cancer);DOID:3744(cervical_squamous_cell_carcinoma);DOID:1324(lung_cancer);DOID:654(overnutrition);DOID:17(musculoskeletal_system_disease);DOID:0050687(cell_type_cancer);DOID:3571(liver_cancer);DOID:0050117(disease_by_infectious_agent);DOID:824(periodontitis);DOID:4(disease);DOID:1749(s…	R_HSA_212436(Generic_Transcription_Pathway);R_HSA_2262752(Cellular_responses_to_stress);R_HSA_9711097(Cellular_response_to_starvation);R_HSA_2559582(Senescence_Associated_Secretory_Phenotype_(SASP));R_HSA_8953897(Cellular_responses_to_external_stimuli);R_HSA_2559583(Cellular_Senescence);R_HSA_8853884(Transcriptional_Regulation_by_VENTX);R_HSA_381042(PERK_regulates_gene_expression);R_HSA_74160(Gen…	16.0708	16.219	16.1563	52.1692	52.1202	49.5436	0.314926	-1.66691	6.972e-236	3.42622e-233	down	yes
ENSG00000117318	ID3	10892;10893;10894	ENST00000374561;ENST00000463312;ENST00000486541	GO:0000122(negative regulation of transcription by RNA polymerase II);GO:0001656(metanephros development);GO:0005515(protein binding);GO:0005634(nucleus);GO:0005737(cytoplasm);GO:0006275(regulation of DNA replication);GO:0007275(multicellular organism development);GO:0007417(central nervous system development);GO:0007507(heart development);GO:0007517(muscle organ development);GO:0007623(circadian…	04350(TGF-beta signaling pathway);04550(Signaling pathways regulating pluripotency of stem cells);04550(Signaling pathways regulating pluripotency of stem cells)	NA	NA	inhibitor of DNA binding 3, HLH protein [Source:HGNC Symbol;Acc:HGNC:5362]	protein_coding;processed_transcript	DOID:0060037(developmental_disorder_of_mental_health);DOID:684(hepatocellular_carcinoma);DOID:225(syndrome);DOID:0050687(cell_type_cancer);DOID:0060040(pervasive_developmental_disorder);DOID:3571(liver_cancer);DOID:4(disease);DOID:10534(stomach_cancer);DOID:1192(peripheral_nervous_system_neoplasm);DOID:2621(autonomic_nervous_system_neoplasm);DOID:162(cancer);DOID:3119(gastrointestinal_system_canc…	R_HSA_166520(Signaling_by_NTRKs);R_HSA_9031628(NGF_stimulated_transcription);R_HSA_198725(Nuclear_Events_(kinase_and_transcription_factor_activation));R_HSA_162582(Signal_Transduction);R_HSA_187037(Signaling_by_NTRK1_(TRKA));R_HSA_9006934(Signaling_by_Receptor_Tyrosine_Kinases)	319.949	316.761	309.868	144.161	151.848	154.735	2.10003	1.07041	2.53674e-235	1.22855e-232	up	yes
ENSG00000020577	SAMD4A	69906;69893;69894;69899;69900;69898;69896;69909;69895;69908;69910;69911;69905;69897	ENST00000557013;ENST00000673751;ENST00000554335;ENST00000555112;ENST00000555091;ENST00000631086;ENST00000251091;ENST00000556069;ENST00000673833;ENST00000555192;ENST00000553988;ENST00000555719;ENST00000557692;ENST00000392067	GO:0000289(nuclear-transcribed mRNA poly(A) tail shortening);GO:0000932(P-body);GO:0001650(fibrillar center);GO:0003723(RNA binding);GO:0003729(mRNA binding);GO:0005515(protein binding);GO:0005737(cytoplasm);GO:0005829(cytosol);GO:0006417(regulation of translation);GO:0017148(negative regulation of translation);GO:0030054(cell junction);GO:0030371(translation repressor activity);GO:0030425(dendri…	NA	NA	NA	sterile alpha motif domain containing 4A [Source:HGNC Symbol;Acc:HGNC:23023]	retained_intron;processed_transcript;protein_coding	NA	NA	3.79206	4.0536	3.81776	11.0254	10.8657	10.4705	0.360409	-1.47229	9.37561e-234	4.47578e-231	down	yes
ENSG00000059804	SLC2A3	50911;50913;50920;50914;50917;50919;50916;50921;50915	ENST00000075120;ENST00000486749;ENST00000476634;ENST00000469295;ENST00000495813;ENST00000544936;ENST00000490763;ENST00000541671;ENST00000479059	GO:0005355(glucose transmembrane transporter activity);GO:0005515(protein binding);GO:0005536(glucose binding);GO:0005886(plasma membrane);GO:0005887(integral component of plasma membrane);GO:0005975(carbohydrate metabolic process);GO:0008643(carbohydrate transport);GO:0016020(membrane);GO:0016021(integral component of membrane);GO:0019852(L-ascorbic acid metabolic process);GO:0022857(transmembra…	NA	K08142	NA	solute carrier family 2 member 3 [Source:HGNC Symbol;Acc:HGNC:11007]	protein_coding;retained_intron;nonsense_mediated_decay	DOID:1307(dementia);DOID:2394(ovarian_cancer);DOID:28(endocrine_system_disease);DOID:0050687(cell_type_cancer);DOID:4(disease);DOID:9993(hypoglycemia);DOID:1749(squamous_cell_carcinoma);DOID:1289(neurodegenerative_disease);DOID:4194(glucose_metabolism_disease);DOID:4362(cervical_cancer);DOID:0014667(disease_of_metabolism);DOID:26(pancreas_disease);DOID:162(cancer);DOID:10652(Alzheimer's_disease);…	R_HSA_212436(Generic_Transcription_Pathway);R_HSA_196836(Vitamin_C_(ascorbate)_metabolism);R_HSA_196854(Metabolism_of_vitamins_and_cofactors);R_HSA_8986944(Transcriptional_Regulation_by_MECP2);R_HSA_382551(Transport_of_small_molecules);R_HSA_425407(SLC_mediated_transmembrane_transport);R_HSA_168249(Innate_Immune_System);R_HSA_74160(Gene_expression_(Transcription));R_HSA_168256(Immune_System);R_HS…	23.9061	23.7744	24.4045	50.9211	47.4984	50.0015	0.485679	-1.04193	2.23354e-232	1.03664e-229	down	yes
ENSG00000073792	IGF2BP2	169021;169025;169018;169020;169024;169022;169023;169026;169034;169027;169019	ENST00000421047;ENST00000461957;ENST00000382199;ENST00000346192;ENST00000496495;ENST00000464166;ENST00000494906;ENST00000493302;ENST00000466214;ENST00000466476;ENST00000457616	GO:0003676(nucleic acid binding);GO:0003723(RNA binding);GO:0003729(mRNA binding);GO:0003730(mRNA 3'-UTR binding);GO:0005515(protein binding);GO:0005634(nucleus);GO:0005737(cytoplasm);GO:0005829(cytosol);GO:0005856(cytoskeleton);GO:0006417(regulation of translation);GO:0007399(nervous system development);GO:0009653(anatomical structure morphogenesis);GO:0010468(regulation of gene expression);GO:0…	NA	K17392	NA	insulin like growth factor 2 mRNA binding protein 2 [Source:HGNC Symbol;Acc:HGNC:28867]	protein_coding;processed_transcript	DOID:3382(liposarcoma);DOID:4(disease);DOID:4194(glucose_metabolism_disease);DOID:0014667(disease_of_metabolism);DOID:162(cancer);DOID:9352(type_2_diabetes_mellitus);DOID:14566(disease_of_cellular_proliferation);DOID:201(connective_tissue_cancer);DOID:0060158(acquired_metabolic_disease);DOID:0060100(musculoskeletal_system_cancer);DOID:9351(diabetes_mellitus);DOID:3939(lipomatous_cancer);DOID:0050…	R_HSA_428359(Insulin_like_Growth_Factor_2_mRNA_Binding_Proteins_(IGF2BPs/IMPs/VICKZs)_bind_RNA);R_HSA_8953854(Metabolism_of_RNA)	28.4488	27.5088	27.0018	58.4665	58.683	56.8214	0.476858	-1.06837	1.03147e-227	4.65792e-225	down	yes
ENSG00000162734	PEA15	21973;21972;21974;21975	ENST00000360472;ENST00000368077;ENST00000368076;ENST00000488858	GO:0000077(DNA damage checkpoint);GO:0000165(MAPK cascade);GO:0000187(activation of MAPK activity);GO:0005515(protein binding);GO:0005654(nucleoplasm);GO:0005737(cytoplasm);GO:0005829(cytosol);GO:0005875(microtubule associated complex);GO:0006915(apoptotic process);GO:0008643(carbohydrate transport);GO:0042981(regulation of apoptotic process);GO:0043278(response to morphine);GO:0046325(negative r…	NA	NA	NA	proliferation and apoptosis adaptor protein 15 [Source:HGNC Symbol;Acc:HGNC:8822]	protein_coding;processed_transcript	DOID:684(hepatocellular_carcinoma);DOID:1324(lung_cancer);DOID:5157(benign_pleural_mesothelioma);DOID:3571(liver_cancer);DOID:4(disease);DOID:5419(schizophrenia);DOID:4194(glucose_metabolism_disease);DOID:0014667(disease_of_metabolism);DOID:3905(lung_carcinoma);DOID:162(cancer);DOID:3119(gastrointestinal_system_cancer);DOID:2468(psychotic_disorder);DOID:3908(non_small_cell_lung_carcinoma);DOID:14…	R_HSA_5683057(MAPK_family_signaling_cascades);R_HSA_162582(Signal_Transduction);R_HSA_112409(RAF_independent_MAPK1/3_activation);R_HSA_5673001(RAF/MAP_kinase_cascade);R_HSA_5684996(MAPK1/MAPK3_signaling)	30.3846	27.4483	29.3326	72.8495	72.8903	73.468	0.397639	-1.33047	3.49513e-226	1.55729e-223	down	yes
ENSG00000188554	NBR1	101406;101409;101404;101408;101405;101403;101407	ENST00000590996;ENST00000585505;ENST00000586650;ENST00000589872;ENST00000542611;ENST00000341165;ENST00000592304	GO:0000407(phagophore assembly site);GO:0005515(protein binding);GO:0005654(nucleoplasm);GO:0005737(cytoplasm);GO:0005739(mitochondrion);GO:0005758(mitochondrial intermembrane space);GO:0005764(lysosome);GO:0005770(late endosome);GO:0005776(autophagosome);GO:0005829(cytosol);GO:0008270(zinc ion binding);GO:0016020(membrane);GO:0016236(macroautophagy);GO:0016604(nuclear body);GO:0030500(regulation…	04137(Mitophagy - animal);04137(Mitophagy - animal)	K17987	NA	NBR1 autophagy cargo receptor [Source:HGNC Symbol;Acc:HGNC:6746]	protein_coding;retained_intron	NA	R_HSA_9612973(Autophagy);R_HSA_1632852(Macroautophagy);R_HSA_9663891(Selective_autophagy);R_HSA_9664873(Pexophagy)	15.4094	14.7914	14.9985	31.5397	30.8942	30.6961	0.485335	-1.04295	1.11175e-224	4.88833e-222	down	yes
ENSG00000136868	SLC31A1	226625;226626	ENST00000374212;ENST00000496650	GO:0005375(copper ion transmembrane transporter activity);GO:0005737(cytoplasm);GO:0005770(late endosome);GO:0005886(plasma membrane);GO:0005887(integral component of plasma membrane);GO:0006811(ion transport);GO:0006825(copper ion transport);GO:0006878(cellular copper ion homeostasis);GO:0015677(copper ion import);GO:0016020(membrane);GO:0016021(integral component of membrane);GO:0035434(copper …	01524(Platinum drug resistance);04978(Mineral absorption);04978(Mineral absorption)	K14686	NA	solute carrier family 31 member 1 [Source:HGNC Symbol;Acc:HGNC:11016]	protein_coding;processed_transcript	DOID:4(disease);DOID:162(cancer);DOID:14566(disease_of_cellular_proliferation)	R_HSA_382551(Transport_of_small_molecules);R_HSA_425407(SLC_mediated_transmembrane_transport);R_HSA_425410(Metal_ion_SLC_transporters);R_HSA_425366(Transport_of_bile_salts_and_organic_acids,_metal_ions_and_amine_compounds)	22.5329	21.1405	22.9185	49.5475	47.5429	49.2492	0.45505	-1.1359	5.29746e-209	2.1855e-206	down	yes
ENSG00000155961	RAB39B	7086	ENST00000369454	GO:0000139(Golgi membrane);GO:0000166(nucleotide binding);GO:0003924(GTPase activity);GO:0005515(protein binding);GO:0005525(GTP binding);GO:0005622(intracellular);GO:0005794(Golgi apparatus);GO:0005886(plasma membrane);GO:0006914(autophagy);GO:0010506(regulation of autophagy);GO:0015031(protein transport);GO:0016020(membrane);GO:0016192(vesicle-mediated transport);GO:0030659(cytoplasmic vesicle …	NA	K07925	NA	RAB39B, member RAS oncogene family [Source:HGNC Symbol;Acc:HGNC:16499]	protein_coding	NA	R_HSA_597592(Post_translational_protein_modification);R_HSA_8873719(RAB_geranylgeranylation);R_HSA_5653656(Vesicle_mediated_transport);R_HSA_199991(Membrane_Trafficking);R_HSA_392499(Metabolism_of_proteins);R_HSA_9007101(Rab_regulation_of_trafficking);R_HSA_8876198(RAB_GEFs_exchange_GTP_for_GDP_on_RABs)	3.29235	2.80243	2.68153	16.5822	15.8384	16.4538	0.179568	-2.47739	2.07084e-206	8.43917e-204	down	yes
ENSG00000177606	JUN	15167	ENST00000371222	GO:0000122(negative regulation of transcription by RNA polymerase II);GO:0000228(nuclear chromosome);GO:0000790(nuclear chromatin);GO:0000976(transcription regulatory region sequence-specific DNA binding);GO:0000978(RNA polymerase II cis-regulatory region sequence-specific DNA binding);GO:0000981(DNA-binding transcription factor activity, RNA polymerase II-specific);GO:0001102(RNA polymerase II a…	01522(Endocrine resistance);04010(MAPK signaling pathway);04012(ErbB signaling pathway);04024(cAMP signaling pathway);04137(Mitophagy - animal);04210(Apoptosis);04310(Wnt signaling pathway);04380(Osteoclast differentiation);04510(Focal adhesion);04530(Tight junction);04620(Toll-like receptor signaling pathway);04621(NOD-like receptor signaling pathway);04625(C-type lectin receptor signaling pathw…	K04448	NA	Jun proto-oncogene, AP-1 transcription factor subunit [Source:HGNC Symbol;Acc:HGNC:6204]	protein_coding	DOID:18(urinary_system_disease);DOID:0080001(bone_disease);DOID:684(hepatocellular_carcinoma);DOID:3382(liposarcoma);DOID:1240(leukemia);DOID:934(viral_infectious_disease);DOID:1612(breast_cancer);DOID:2531(hematologic_cancer);DOID:17(musculoskeletal_system_disease);DOID:225(syndrome);DOID:0050687(cell_type_cancer);DOID:3571(liver_cancer);DOID:0050117(disease_by_infectious_agent);DOID:4(disease);…	R_HSA_212436(Generic_Transcription_Pathway);R_HSA_2262752(Cellular_responses_to_stress);R_HSA_2559582(Senescence_Associated_Secretory_Phenotype_(SASP));R_HSA_6796648(TP53_Regulates_Transcription_of_DNA_Repair_Genes);R_HSA_975138(TRAF6_mediated_induction_of_NFkB_and_MAP_kinases_upon_TLR7/8_or_9_activation);R_HSA_9645723(Diseases_of_programmed_cell_death);R_HSA_8863678(Neurodegenerative_Diseases);R…	8.58746	8.60634	8.44221	26.8364	25.6266	28.3389	0.31727	-1.65622	5.19967e-206	2.09346e-203	down	yes
ENSG00000172432	GTPBP2	195397;195394;195395;195396;195390;195393;195392;195389;195398;195391	ENST00000480263;ENST00000307126;ENST00000459959;ENST00000442748;ENST00000307114;ENST00000476510;ENST00000432918;ENST00000496137;ENST00000452781;ENST00000419497	GO:0000166(nucleotide binding);GO:0002576(platelet degranulation);GO:0003746(translation elongation factor activity);GO:0003924(GTPase activity);GO:0005515(protein binding);GO:0005525(GTP binding);GO:0005576(extracellular region);GO:0006414(translational elongation);GO:0008150(biological_process);GO:0031093(platelet alpha granule lumen);GO:0042802(identical protein binding);GO:0043231(intracellul…	NA	NA	NA	GTP binding protein 2 [Source:HGNC Symbol;Acc:HGNC:4670]	processed_transcript;protein_coding;nonsense_mediated_decay	NA	R_HSA_76005(Response_to_elevated_platelet_cytosolic_Ca2+);R_HSA_76002(Platelet_activation,_signaling_and_aggregation);R_HSA_114608(Platelet_degranulation);R_HSA_109582(Hemostasis)	16.5442	15.92	17.8846	43.1728	40.7645	42.9095	0.396926	-1.33306	2.05792e-205	8.18685e-203	down	yes
ENSG00000263006	ROCK1P1	107996;107998;107999	ENST00000608049;ENST00000576266;ENST00000573767	NA	NA	NA	NA	Rho associated coiled-coil containing protein kinase 1 pseudogene 1 [Source:HGNC Symbol;Acc:HGNC:37832]	processed_transcript;transcribed_unprocessed_pseudogene	NA	NA	1.62618	2.05514	2.20153	15.136	16.2037	16.5762	0.122775	-3.02591	5.66938e-203	2.22887e-200	down	yes
ENSG00000156639	ZFAND3	194816;194817;194825;194823;194818;194821	ENST00000287218;ENST00000373391;ENST00000463847;ENST00000469208;ENST00000474522;ENST00000373389	GO:0003677(DNA binding);GO:0005515(protein binding);GO:0008270(zinc ion binding);GO:0046872(metal ion binding);GO:0046872(metal ion binding)	NA	NA	NA	zinc finger AN1-type containing 3 [Source:HGNC Symbol;Acc:HGNC:18019]	protein_coding;processed_transcript	NA	NA	18.2944	16.0786	17.2636	47.0171	47.3706	45.7831	0.368384	-1.44072	2.12726e-201	8.26588e-199	down	yes
ENSG00000134057	CCNB1	183001;183006;183004;183002;183005;183000	ENST00000256442;ENST00000513102;ENST00000503507;ENST00000508407;ENST00000507798;ENST00000506572	GO:0000079(regulation of cyclin-dependent protein serine/threonine kinase activity);GO:0000086(G2/M transition of mitotic cell cycle);GO:0000278(mitotic cell cycle);GO:0000307(cyclin-dependent protein kinase holoenzyme complex);GO:0000922(spindle pole);GO:0000942(condensed nuclear chromosome outer kinetochore);GO:0001556(oocyte maturation);GO:0001701(in utero embryonic development);GO:0001933(neg…	04068(FoxO signaling pathway);04110(Cell cycle);04114(Oocyte meiosis);04115(p53 signaling pathway);04218(Cellular senescence);04914(Progesterone-mediated oocyte maturation);05170(Human immunodeficiency virus 1 infection);05170(Human immunodeficiency virus 1 infection)	NA	NA	cyclin B1 [Source:HGNC Symbol;Acc:HGNC:1579]	protein_coding;retained_intron;nonsense_mediated_decay	DOID:3996(urinary_system_cancer);DOID:1240(leukemia);DOID:1612(breast_cancer);DOID:9119(acute_myeloid_leukemia);DOID:2531(hematologic_cancer);DOID:1324(lung_cancer);DOID:0050687(cell_type_cancer);DOID:3953(adrenal_gland_cancer);DOID:4(disease);DOID:3948(adrenocortical_carcinoma);DOID:660(adrenal_cortex_cancer);DOID:1749(squamous_cell_carcinoma);DOID:8692(myeloid_leukemia);DOID:3950(adrenal_carcin…	R_HSA_212436(Generic_Transcription_Pathway);R_HSA_113510(E2F_mediated_regulation_of_DNA_replication);R_HSA_69206(G1/S_Transition);R_HSA_6804114(TP53_Regulates_Transcription_of_Genes_Involved_in_G2_Cell_Cycle_Arrest);R_HSA_176408(Regulation_of_APC/C_activators_between_G1/S_and_early_anaphase);R_HSA_69478(G2/M_DNA_replication_checkpoint);R_HSA_69620(Cell_Cycle_Checkpoints);R_HSA_156711(Polo_like_ki…	97.8265	99.8477	97.02	44.5782	47.0935	46.0248	2.14017	1.09773	3.68748e-201	1.41637e-198	up	yes
ENSG00000173559	NABP1	138706;138700;138696;138694;138710;138695;138697;138699;138698;138701;138702	ENST00000451500;ENST00000674172;ENST00000462712;ENST00000491331;ENST00000462824;ENST00000307834;ENST00000307849;ENST00000425611;ENST00000410026;ENST00000674187;ENST00000674262	GO:0000724(double-strand break repair via homologous recombination);GO:0000784(nuclear chromosome, telomeric region);GO:0003677(DNA binding);GO:0003697(single-stranded DNA binding);GO:0003723(RNA binding);GO:0005515(protein binding);GO:0005634(nucleus);GO:0005654(nucleoplasm);GO:0005829(cytosol);GO:0006281(DNA repair);GO:0006974(cellular response to DNA damage stimulus);GO:0007093(mitotic cell cy…	NA	NA	NA	nucleic acid binding protein 1 [Source:HGNC Symbol;Acc:HGNC:26232]	nonsense_mediated_decay;retained_intron;protein_coding	NA	R_HSA_74160(Gene_expression_(Transcription));R_HSA_73857(RNA_Polymerase_II_Transcription);R_HSA_6807505(RNA_polymerase_II_transcribes_snRNA_genes)	0.927678	1.05413	0.893348	4.45801	3.96977	4.17647	0.22811	-2.1322	1.39073e-200	5.28114e-198	down	yes
ENSG00000265972	TXNIP	19320;19321;19323;19322	ENST00000582401;ENST00000488537;ENST00000425134;ENST00000486597	GO:0000122(negative regulation of transcription by RNA polymerase II);GO:0004857(enzyme inhibitor activity);GO:0005515(protein binding);GO:0005634(nucleus);GO:0005737(cytoplasm);GO:0005758(mitochondrial intermembrane space);GO:0005829(cytosol);GO:0006606(protein import into nucleus);GO:0006979(response to oxidative stress);GO:0007049(cell cycle);GO:0009612(response to mechanical stimulus);GO:0009…	04621(NOD-like receptor signaling pathway);04621(NOD-like receptor signaling pathway)	K20910	NA	thioredoxin interacting protein [Source:HGNC Symbol;Acc:HGNC:16952]	protein_coding;retained_intron	DOID:10286(prostate_carcinoma);DOID:1240(leukemia);DOID:3650(lactic_acidosis);DOID:2531(hematologic_cancer);DOID:1037(lymphoblastic_leukemia);DOID:4(disease);DOID:4195(hyperglycemia);DOID:5295(intestinal_disease);DOID:77(gastrointestinal_system_disease);DOID:3146(lipid_metabolism_disorder);DOID:4194(glucose_metabolism_disease);DOID:3856(male_reproductive_organ_cancer);DOID:0014667(disease_of_meta…	R_HSA_212436(Generic_Transcription_Pathway);R_HSA_2262752(Cellular_responses_to_stress);R_HSA_9707564(Cytoprotection_by_HMOX1);R_HSA_9614085(FOXO_mediated_transcription);R_HSA_8953897(Cellular_responses_to_external_stimuli);R_HSA_9658195(Leishmania_infection);R_HSA_168249(Innate_Immune_System);R_HSA_168643(Nucleotide_binding_domain,_leucine_rich_repeat_containing_receptor_(NLR)_signaling_pathways…	12.9544	13.0203	15.0307	40.5219	41.3803	42.9301	0.328483	-1.60611	5.34581e-200	2.0072e-197	down	yes
ENSG00000133226	SRRM1	11050;11049;11053;11051;11047;11063;11056;11055;11048;11064;11046;11060;11059;11052;11065;11062;11058;11061;11057	ENST00000374389;ENST00000462710;ENST00000479034;ENST00000323848;ENST00000468822;ENST00000488317;ENST00000494934;ENST00000596378;ENST00000600523;ENST00000489130;ENST00000466910;ENST00000496882;ENST00000470243;ENST00000490543;ENST00000474843;ENST00000485541;ENST00000485441;ENST00000461768;ENST00000495561	GO:0000375(RNA splicing, via transesterification reactions);GO:0000398(mRNA splicing, via spliceosome);GO:0003677(DNA binding);GO:0003723(RNA binding);GO:0005515(protein binding);GO:0005634(nucleus);GO:0005654(nucleoplasm);GO:0005681(spliceosomal complex);GO:0005829(cytosol);GO:0006397(mRNA processing);GO:0006405(RNA export from nucleus);GO:0006406(mRNA export from nucleus);GO:0008380(RNA splicin…	03013(RNA transport);03015(mRNA surveillance pathway);03015(mRNA surveillance pathway)	K13171	NA	serine and arginine repetitive matrix 1 [Source:HGNC Symbol;Acc:HGNC:16638]	protein_coding;retained_intron;processed_transcript;nonsense_mediated_decay	NA	R_HSA_194315(Signaling_by_Rho_GTPases);R_HSA_72202(Transport_of_Mature_Transcript_to_Cytoplasm);R_HSA_9012999(RHO_GTPase_cycle);R_HSA_9013422(RHOBTB1_GTPase_cycle);R_HSA_9716542(Signaling_by_Rho_GTPases,_Miro_GTPases_and_RHOBTB3);R_HSA_74160(Gene_expression_(Transcription));R_HSA_72163(mRNA_Splicing_Major_Pathway);R_HSA_159236(Transport_of_Mature_mRNA_derived_from_an_Intron_Containing_Transcript)…	25.5961	26.1385	25.6919	12.439	12.5863	12.5638	2.05982	1.04252	4.71745e-199	1.75159e-196	up	yes
ENSG00000183696	UPP1	204605;204607;204604;204601;204599;204600;204597;204603;204596;204598;204606;204602	ENST00000482015;ENST00000495446;ENST00000444999;ENST00000436673;ENST00000457596;ENST00000421046;ENST00000331803;ENST00000395564;ENST00000416681;ENST00000432131;ENST00000417464;ENST00000395560	GO:0003824(catalytic activity);GO:0004850(uridine phosphorylase activity);GO:0005654(nucleoplasm);GO:0005737(cytoplasm);GO:0005829(cytosol);GO:0006139(nucleobase-containing compound metabolic process);GO:0006218(uridine catabolic process);GO:0006220(pyrimidine nucleotide metabolic process);GO:0009116(nucleoside metabolic process);GO:0009166(nucleotide catabolic process);GO:0016740(transferase act…	00240(Pyrimidine metabolism);00983(Drug metabolism - other enzymes);00983(Drug metabolism - other enzymes)	K00757	EC:2.4.2.3	uridine phosphorylase 1 [Source:HGNC Symbol;Acc:HGNC:12576]	processed_transcript;retained_intron;nonsense_mediated_decay;protein_coding	DOID:1612(breast_cancer);DOID:4(disease);DOID:3459(breast_carcinoma);DOID:162(cancer);DOID:14566(disease_of_cellular_proliferation);DOID:5093(thoracic_cancer);DOID:0050686(organ_system_cancer)	R_HSA_8956319(Nucleobase_catabolism);R_HSA_8956321(Nucleotide_salvage);R_HSA_73621(Pyrimidine_catabolism);R_HSA_15869(Metabolism_of_nucleotides);R_HSA_73614(Pyrimidine_salvage);R_HSA_1430728(Metabolism)	8.08414	7.18795	7.90891	24.3345	23.3264	25.632	0.316279	-1.66073	5.61163e-197	2.0607e-194	down	yes
ENSG00000157514	TSC22D3	4668;4675;4676;4670;4667;4677	ENST00000372397;ENST00000486554;ENST00000503515;ENST00000372383;ENST00000372390;ENST00000514897	GO:0000981(DNA-binding transcription factor activity, RNA polymerase II-specific);GO:0003700(DNA-binding transcription factor activity);GO:0005515(protein binding);GO:0005634(nucleus);GO:0005737(cytoplasm);GO:0005829(cytosol);GO:0006355(regulation of transcription, DNA-templated);GO:0006357(regulation of transcription by RNA polymerase II);GO:0006970(response to osmotic stress);GO:0034220(ion tra…	NA	NA	NA	TSC22 domain family member 3 [Source:HGNC Symbol;Acc:HGNC:3051]	protein_coding	DOID:0080001(bone_disease);DOID:2394(ovarian_cancer);DOID:17(musculoskeletal_system_disease);DOID:0080011(bone_resorption_disease);DOID:4(disease);DOID:423(myopathy);DOID:162(cancer);DOID:2151(malignant_ovarian_surface_epithelial_stromal_neoplasm);DOID:14566(disease_of_cellular_proliferation);DOID:633(myositis);DOID:631(fibromyalgia);DOID:0080005(bone_remodeling_disease);DOID:66(muscle_tissue_dis…	R_HSA_382551(Transport_of_small_molecules);R_HSA_2672351(Stimuli_sensing_channels);R_HSA_983712(Ion_channel_transport)	5.06514	4.04083	4.58363	20.014	19.6405	22.2028	0.221309	-2.17586	5.79654e-195	2.10547e-192	down	yes
ENSG00000006652	IFRD1	208992;209000;208990;209004;208993;208989;208994;208991;209005;208998;208999;208980;208987;209003	ENST00000675717;ENST00000535603;ENST00000674887;ENST00000489994;ENST00000674915;ENST00000429071;ENST00000403825;ENST00000675041;ENST00000470441;ENST00000476927;ENST00000440625;ENST00000675578;ENST00000445335;ENST00000421296	GO:0005634(nucleus);GO:0006357(regulation of transcription by RNA polymerase II);GO:0007275(multicellular organism development);GO:0007518(myoblast fate determination);GO:0030154(cell differentiation);GO:0030154(cell differentiation)	NA	NA	NA	interferon related developmental regulator 1 [Source:HGNC Symbol;Acc:HGNC:5456]	nonsense_mediated_decay;protein_coding;retained_intron	DOID:630(genetic_disease);DOID:850(lung_disease);DOID:4(disease);DOID:0050177(monogenic_disease);DOID:1579(respiratory_system_disease);DOID:1485(cystic_fibrosis);DOID:0050739(autosomal_genetic_disease);DOID:0050737(autosomal_recessive_disease);DOID:0050161(lower_respiratory_tract_disease);DOID:7(disease_of_anatomical_entity)	NA	9.59909	9.05271	9.76403	21.4849	21.5665	22.4084	0.434096	-1.20391	2.8683e-194	1.03065e-191	down	yes
ENSG00000132646	PCNA	143395;143396	ENST00000379143;ENST00000379160	GO:0000083(regulation of transcription involved in G1/S transition of mitotic cell cycle);GO:0000122(negative regulation of transcription by RNA polymerase II);GO:0000307(cyclin-dependent protein kinase holoenzyme complex);GO:0000701(purine-specific mismatch base pair DNA N-glycosylase activity);GO:0000723(telomere maintenance);GO:0000784(nuclear chromosome, telomeric region);GO:0000785(chromatin…	03030(DNA replication);03410(Base excision repair);03420(Nucleotide excision repair);03430(Mismatch repair);04110(Cell cycle);04530(Tight junction);05161(Hepatitis B);05161(Hepatitis B)	NA	NA	proliferating cell nuclear antigen [Source:HGNC Symbol;Acc:HGNC:8729]	protein_coding	DOID:18(urinary_system_disease);DOID:684(hepatocellular_carcinoma);DOID:2871(endometrial_carcinoma);DOID:934(viral_infectious_disease);DOID:2531(hematologic_cancer);DOID:1324(lung_cancer);DOID:5082(liver_cirrhosis);DOID:3620(central_nervous_system_cancer);DOID:630(genetic_disease);DOID:225(syndrome);DOID:0050687(cell_type_cancer);DOID:8923(skin_melanoma);DOID:850(lung_disease);DOID:3571(liver_can…	R_HSA_212436(Generic_Transcription_Pathway);R_HSA_69206(G1/S_Transition);R_HSA_73933(Resolution_of_Abasic_Sites_(AP_sites));R_HSA_6804114(TP53_Regulates_Transcription_of_Genes_Involved_in_G2_Cell_Cycle_Arrest);R_HSA_5696399(Global_Genome_Nucleotide_Excision_Repair_(GG_NER));R_HSA_5696400(Dual_Incision_in_GG_NER);R_HSA_5696398(Nucleotide_Excision_Repair);R_HSA_174414(Processive_synthesis_on_the_C_…	97.5538	102.251	100.094	38.8041	40.2707	41.7108	2.4829	1.31203	1.13601e-191	4.03852e-189	up	yes
ENSG00000113739	STC2	189573;189575;189577;189574;189576	ENST00000265087;ENST00000520648;ENST00000519511;ENST00000520593;ENST00000518455	GO:0005179(hormone activity);GO:0005576(extracellular region);GO:0005615(extracellular space);GO:0005783(endoplasmic reticulum);GO:0005788(endoplasmic reticulum lumen);GO:0005794(Golgi apparatus);GO:0006874(cellular calcium ion homeostasis);GO:0006979(response to oxidative stress);GO:0007165(signal transduction);GO:0007566(embryo implantation);GO:0010629(negative regulation of gene expression);GO…	NA	NA	NA	stanniocalcin 2 [Source:HGNC Symbol;Acc:HGNC:11374]	protein_coding;retained_intron;processed_transcript	DOID:4(disease);DOID:1192(peripheral_nervous_system_neoplasm);DOID:5041(esophageal_cancer);DOID:2621(autonomic_nervous_system_neoplasm);DOID:162(cancer);DOID:3119(gastrointestinal_system_cancer);DOID:769(neuroblastoma);DOID:14566(disease_of_cellular_proliferation);DOID:1107(esophageal_carcinoma);DOID:0050686(organ_system_cancer);DOID:3093(nervous_system_cancer)	R_HSA_597592(Post_translational_protein_modification);R_HSA_392499(Metabolism_of_proteins);R_HSA_381426(Regulation_of_Insulin_like_Growth_Factor_(IGF)_transport_and_uptake_by_Insulin_like_Growth_Factor_Binding_Proteins_(IGFBPs));R_HSA_8957275(Post_translational_protein_phosphorylation)	10.8047	9.53806	10.6695	27.3458	28.2891	27.6584	0.372326	-1.42536	1.79536e-191	6.31531e-189	down	yes
ENSG00000111077	TNS2	54825;54829;54834;54827;54843;54840;54842;54837;54836;54826;54831;54844;54828;54838;54824;54839;54823	ENST00000549498;ENST00000314250;ENST00000551693;ENST00000552403;ENST00000552168;ENST00000551583;ENST00000550660;ENST00000547223;ENST00000549789;ENST00000551302;ENST00000549700;ENST00000550048;ENST00000549311;ENST00000602335;ENST00000314276;ENST00000546759;ENST00000379902	GO:0001822(kidney development);GO:0004721(phosphoprotein phosphatase activity);GO:0004725(protein tyrosine phosphatase activity);GO:0005515(protein binding);GO:0005886(plasma membrane);GO:0005925(focal adhesion);GO:0008285(negative regulation of cell population proliferation);GO:0014850(response to muscle activity);GO:0016020(membrane);GO:0016787(hydrolase activity);GO:0019725(cellular homeostasi…	NA	K18080	NA	tensin 2 [Source:HGNC Symbol;Acc:HGNC:19737]	retained_intron;protein_coding	DOID:684(hepatocellular_carcinoma);DOID:3571(liver_cancer);DOID:4(disease);DOID:162(cancer);DOID:3119(gastrointestinal_system_cancer);DOID:14566(disease_of_cellular_proliferation);DOID:686(liver_carcinoma);DOID:0050686(organ_system_cancer)	NA	8.42354	8.21706	9.09397	1.89482	2.1195	1.89167	4.35737	2.12346	1.96383e-191	6.83598e-189	up	yes
ENSG00000130766	SESN2	11643	ENST00000253063	GO:0001932(regulation of protein phosphorylation);GO:0005092(GDP-dissociation inhibitor activity);GO:0005515(protein binding);GO:0005634(nucleus);GO:0005737(cytoplasm);GO:0005739(mitochondrion);GO:0005829(cytosol);GO:0006111(regulation of gluconeogenesis);GO:0006635(fatty acid beta-oxidation);GO:0007005(mitochondrion organization);GO:0009749(response to glucose);GO:0016239(positive regulation of …	04115(p53 signaling pathway);04150(mTOR signaling pathway);04211(Longevity regulating pathway)	K20394	NA	sestrin 2 [Source:HGNC Symbol;Acc:HGNC:20746]	protein_coding	NA	R_HSA_212436(Generic_Transcription_Pathway);R_HSA_2262752(Cellular_responses_to_stress);R_HSA_9711097(Cellular_response_to_starvation);R_HSA_8953897(Cellular_responses_to_external_stimuli);R_HSA_9639288(Amino_acids_regulate_mTORC1);R_HSA_74160(Gene_expression_(Transcription));R_HSA_3700989(Transcriptional_Regulation_by_TP53);R_HSA_73857(RNA_Polymerase_II_Transcription);R_HSA_5628897(TP53_Regulate…	22.9758	19.3853	21.204	59.3463	60.1707	58.0693	0.357939	-1.48221	5.36588e-183	1.77536e-180	down	yes
ENSG00000187079	TEAD1	38258;38263;38265;38261;38259;38260	ENST00000527636;ENST00000525312;ENST00000526600;ENST00000527575;ENST00000527376;ENST00000334310	GO:0000790(nuclear chromatin);GO:0000978(RNA polymerase II cis-regulatory region sequence-specific DNA binding);GO:0000981(DNA-binding transcription factor activity, RNA polymerase II-specific);GO:0000987(cis-regulatory region sequence-specific DNA binding);GO:0001228(DNA-binding transcription activator activity, RNA polymerase II-specific);GO:0003677(DNA binding);GO:0003700(DNA-binding transcrip…	04390(Hippo signaling pathway);04392(Hippo signaling pathway - multiple species);04392(Hippo signaling pathway - multiple species)	K09448	NA	TEA domain transcription factor 1 [Source:HGNC Symbol;Acc:HGNC:11714]	protein_coding;retained_intron	DOID:4(disease);DOID:162(cancer);DOID:863(nervous_system_disease);DOID:1492(eye_and_adnexa_disease);DOID:14566(disease_of_cellular_proliferation);DOID:0050155(sensory_system_disease);DOID:5614(eye_disease);DOID:7(disease_of_anatomical_entity)	R_HSA_212436(Generic_Transcription_Pathway);R_HSA_9619665(EGR2_and_SOX10_mediated_initiation_of_Schwann_cell_myelination);R_HSA_74160(Gene_expression_(Transcription));R_HSA_8878159(Transcriptional_regulation_by_RUNX3);R_HSA_1266738(Developmental_Biology);R_HSA_73857(RNA_Polymerase_II_Transcription);R_HSA_2032785(YAP1__and_WWTR1_(TAZ)_stimulated_gene_expression);R_HSA_9675108(Nervous_system_develo…	20.1679	21.2855	21.6479	47.0348	44.2288	42.0269	0.473412	-1.07883	4.43946e-182	1.44033e-179	down	yes
ENSG00000112183	RBM24	191893;191894;191895;191898;191900;191896;191897;191899	ENST00000379052;ENST00000509686;ENST00000425446;ENST00000504055;ENST00000508508;ENST00000503965;ENST00000318204;ENST00000510826	GO:0000381(regulation of alternative mRNA splicing, via spliceosome);GO:0003197(endocardial cushion development);GO:0003676(nucleic acid binding);GO:0003723(RNA binding);GO:0003730(mRNA 3'-UTR binding);GO:0005515(protein binding);GO:0005634(nucleus);GO:0005654(nucleoplasm);GO:0005737(cytoplasm);GO:0005829(cytosol);GO:0006397(mRNA processing);GO:0006417(regulation of translation);GO:0006974(cellul…	NA	NA	NA	RNA binding motif protein 24 [Source:HGNC Symbol;Acc:HGNC:21539]	protein_coding;processed_transcript	NA	NA	11.871	11.9123	13.2681	33.4744	33.4559	34.8704	0.363961	-1.45814	7.83848e-182	2.51864e-179	down	yes
ENSG00000168672	LRATD2	219785;219787;219786	ENST00000304916;ENST00000652209;ENST00000517458	GO:0005515(protein binding);GO:0005737(cytoplasm);GO:0005886(plasma membrane);GO:0005886(plasma membrane)	NA	K22810	NA	LRAT domain containing 2 [Source:HGNC Symbol;Acc:HGNC:24166]	protein_coding;processed_transcript	NA	NA	2.80571	2.66544	2.76379	10.22	9.56505	10.1945	0.274685	-1.86415	1.03989e-181	3.30953e-179	down	yes
ENSG00000183684	ALYREF	107422;107425;107424;107423	ENST00000505490;ENST00000511412;ENST00000512673;ENST00000504015	GO:0003676(nucleic acid binding);GO:0003723(RNA binding);GO:0016607(nuclear speck);GO:0016607(nuclear speck)	03013(RNA transport);03015(mRNA surveillance pathway);03040(Spliceosome);05168(Herpes simplex virus 1 infection);05168(Herpes simplex virus 1 infection)	K12881	NA	Aly/REF export factor [Source:HGNC Symbol;Acc:HGNC:19071]	protein_coding;retained_intron;processed_transcript	NA	R_HSA_72202(Transport_of_Mature_Transcript_to_Cytoplasm);R_HSA_159234(Transport_of_Mature_mRNAs_Derived_from_Intronless_Transcripts);R_HSA_74160(Gene_expression_(Transcription));R_HSA_72163(mRNA_Splicing_Major_Pathway);R_HSA_159236(Transport_of_Mature_mRNA_derived_from_an_Intron_Containing_Transcript);R_HSA_73856(RNA_Polymerase_II_Transcription_Termination);R_HSA_8953854(Metabolism_of_RNA);R_HSA_…	82.7786	81.1468	86.2255	30.2186	32.6758	32.6337	2.61861	1.3888	4.03034e-175	1.22438e-172	up	yes
ENSG00000142208	AKT1	74552;74556;74554;74557;74566;74567;74562;74568;74560;74558;74559;74555;74569;74570;74564;74565;74561;74551;74563;74553	ENST00000407796;ENST00000557552;ENST00000610370;ENST00000402615;ENST00000556836;ENST00000555380;ENST00000544168;ENST00000555926;ENST00000555458;ENST00000555528;ENST00000649815;ENST00000553506;ENST00000557494;ENST00000553797;ENST00000554848;ENST00000554826;ENST00000554192;ENST00000554581;ENST00000554585;ENST00000349310	GO:0000166(nucleotide binding);GO:0001649(osteoblast differentiation);GO:0001893(maternal placenta development);GO:0001934(positive regulation of protein phosphorylation);GO:0001938(positive regulation of endothelial cell proliferation);GO:0002042(cell migration involved in sprouting angiogenesis);GO:0004672(protein kinase activity);GO:0004674(protein serine/threonine kinase activity);GO:0004712(…	01521(EGFR tyrosine kinase inhibitor resistance);01522(Endocrine resistance);01524(Platinum drug resistance);04010(MAPK signaling pathway);04012(ErbB signaling pathway);04014(Ras signaling pathway);04015(Rap1 signaling pathway);04022(cGMP-PKG signaling pathway);04024(cAMP signaling pathway);04062(Chemokine signaling pathway);04066(HIF-1 signaling pathway);04068(FoxO signaling pathway);04071(Sphin…	NA	NA	AKT serine/threonine kinase 1 [Source:HGNC Symbol;Acc:HGNC:391]	protein_coding;retained_intron;processed_transcript;nonsense_mediated_decay	DOID:18(urinary_system_disease);DOID:0080001(bone_disease);DOID:0060037(developmental_disorder_of_mental_health);DOID:684(hepatocellular_carcinoma);DOID:3996(urinary_system_cancer);DOID:1307(dementia);DOID:2394(ovarian_cancer);DOID:1240(leukemia);DOID:6457(Cowden_disease);DOID:14291(LEOPARD_syndrome);DOID:3702(cervical_adenocarcinoma);DOID:1612(breast_cancer);DOID:2531(hematologic_cancer);DOID:48…	R_HSA_212436(Generic_Transcription_Pathway);R_HSA_450385(Butyrate_Response_Factor_1_(BRF1)_binds_and_destabilizes_mRNA);R_HSA_69206(G1/S_Transition);R_HSA_211163(AKT_mediated_inactivation_of_FOXO1A);R_HSA_196854(Metabolism_of_vitamins_and_cofactors);R_HSA_201681(TCF_dependent_signaling_in_response_to_WNT);R_HSA_165159(MTOR_signalling);R_HSA_202131(Metabolism_of_nitric_oxide:_NOS3_activation_and_r…	15.7002	15.7616	14.8776	5.8658	6.31181	5.70836	2.59083	1.37341	6.92739e-175	2.0669e-172	up	yes
ENSG00000109618	SEPSECS	172197;172199;172203;172200;172201;172198;172202	ENST00000382103;ENST00000514585;ENST00000513285;ENST00000503150;ENST00000515272;ENST00000358971;ENST00000505513	GO:0000049(tRNA binding);GO:0001514(selenocysteine incorporation);GO:0003723(RNA binding);GO:0003824(catalytic activity);GO:0005515(protein binding);GO:0005634(nucleus);GO:0005737(cytoplasm);GO:0005829(cytosol);GO:0006412(translation);GO:0016259(selenocysteine metabolic process);GO:0016740(transferase activity);GO:0016785(transferase activity, transferring selenium-containing groups);GO:0097056(s…	00450(Selenocompound metabolism);00970(Aminoacyl-tRNA biosynthesis);00970(Aminoacyl-tRNA biosynthesis)	K03341	EC:2.9.1.2	Sep (O-phosphoserine) tRNA:Sec (selenocysteine) tRNA synthase [Source:HGNC Symbol;Acc:HGNC:30605]	protein_coding;nonsense_mediated_decay;processed_transcript;retained_intron	NA	R_HSA_71291(Metabolism_of_amino_acids_and_derivatives);R_HSA_2408557(Selenocysteine_synthesis);R_HSA_2408522(Selenoamino_acid_metabolism);R_HSA_1430728(Metabolism)	2.93915	2.77532	3.02191	10.1882	9.59822	10.0161	0.293142	-1.77033	8.73345e-175	2.56005e-172	down	yes
ENSG00000008405	CRY1	59346;59347;59348;59349;59350	ENST00000008527;ENST00000552790;ENST00000549356;ENST00000546722;ENST00000550633	GO:0000122(negative regulation of transcription by RNA polymerase II);GO:0000166(nucleotide binding);GO:0003677(DNA binding);GO:0003690(double-stranded DNA binding);GO:0005515(protein binding);GO:0005634(nucleus);GO:0005737(cytoplasm);GO:0005739(mitochondrion);GO:0006094(gluconeogenesis);GO:0006975(DNA damage induced protein phosphorylation);GO:0007623(circadian rhythm);GO:0008134(transcription f…	04710(Circadian rhythm);04710(Circadian rhythm)	NA	NA	cryptochrome circadian regulator 1 [Source:HGNC Symbol;Acc:HGNC:2384]	protein_coding;retained_intron;processed_transcript	DOID:1240(leukemia);DOID:2531(hematologic_cancer);DOID:1037(lymphoblastic_leukemia);DOID:4(disease);DOID:5419(schizophrenia);DOID:162(cancer);DOID:2468(psychotic_disorder);DOID:14566(disease_of_cellular_proliferation);DOID:1036(chronic_leukemia);DOID:0060083(immune_system_cancer);DOID:1561(cognitive_disorder);DOID:1040(chronic_lymphocytic_leukemia);DOID:150(disease_of_mental_health);DOID:0050686(…	R_HSA_400253(Circadian_Clock)	16.0949	15.8286	17.1479	35.79	35.7041	35.1757	0.460031	-1.1202	1.34644e-173	3.91252e-171	down	yes
ENSG00000116761	CTH	15907;15909;15911;15906;15908	ENST00000370938;ENST00000346806;ENST00000482383;ENST00000411986;ENST00000464926	GO:0000098(sulfur amino acid catabolic process);GO:0003824(catalytic activity);GO:0004123(cystathionine gamma-lyase activity);GO:0005515(protein binding);GO:0005516(calmodulin binding);GO:0005737(cytoplasm);GO:0005829(cytosol);GO:0006534(cysteine metabolic process);GO:0008652(cellular amino acid biosynthetic process);GO:0016829(lyase activity);GO:0016846(carbon-sulfur lyase activity);GO:0018272(p…	00260(Glycine, serine and threonine metabolism);00270(Cysteine and methionine metabolism);00450(Selenocompound metabolism);00450(Selenocompound metabolism)	NA	NA	cystathionine gamma-lyase [Source:HGNC Symbol;Acc:HGNC:2501]	protein_coding;processed_transcript	DOID:4(disease);DOID:3978(extrinsic_cardiomyopathy);DOID:0050828(artery_disease);DOID:10825(essential_hypertension);DOID:0050700(cardiomyopathy);DOID:114(heart_disease);DOID:820(myocarditis);DOID:10763(hypertension);DOID:1287(cardiovascular_system_disease);DOID:178(vascular_disease);DOID:10762(portal_hypertension);DOID:272(hepatic_vascular_disease);DOID:7(disease_of_anatomical_entity)	R_HSA_2408508(Metabolism_of_ingested_SeMet,_Sec,_MeSec_into_H2Se);R_HSA_71291(Metabolism_of_amino_acids_and_derivatives);R_HSA_1614635(Sulfur_amino_acid_metabolism);R_HSA_1614558(Degradation_of_cysteine_and_homocysteine);R_HSA_1614603(Cysteine_formation_from_homocysteine);R_HSA_2408522(Selenoamino_acid_metabolism);R_HSA_1430728(Metabolism)	3.97005	3.67604	3.44142	17.8747	17.3069	17.8553	0.209053	-2.25806	1.72398e-173	4.9664e-171	down	yes
ENSG00000143067	ZNF697	18945	ENST00000421812	GO:0003674(molecular_function);GO:0003676(nucleic acid binding);GO:0003677(DNA binding);GO:0005575(cellular_component);GO:0005634(nucleus);GO:0008150(biological_process);GO:0046872(metal ion binding)	NA	NA	NA	zinc finger protein 697 [Source:HGNC Symbol;Acc:HGNC:32034]	protein_coding	NA	R_HSA_212436(Generic_Transcription_Pathway);R_HSA_74160(Gene_expression_(Transcription));R_HSA_73857(RNA_Polymerase_II_Transcription)	2.3444	2.30863	2.26271	9.60313	9.36393	8.74222	0.249582	-2.00241	2.44113e-173	6.97223e-171	down	yes
ENSG00000161547	SRSF2	106362;106369;106364;106368;106363;106367;106366;106365;106370	ENST00000359995;ENST00000508921;ENST00000585202;ENST00000589919;ENST00000392485;ENST00000452355;ENST00000586778;ENST00000582449;ENST00000592676	GO:0000278(mitotic cell cycle);GO:0000381(regulation of alternative mRNA splicing, via spliceosome);GO:0000398(mRNA splicing, via spliceosome);GO:0003676(nucleic acid binding);GO:0003714(transcription corepressor activity);GO:0003723(RNA binding);GO:0005080(protein kinase C binding);GO:0005515(protein binding);GO:0005634(nucleus);GO:0005654(nucleoplasm);GO:0005681(spliceosomal complex);GO:0005737…	03040(Spliceosome);05168(Herpes simplex virus 1 infection);05168(Herpes simplex virus 1 infection)	K12891	NA	serine and arginine rich splicing factor 2 [Source:HGNC Symbol;Acc:HGNC:10783]	protein_coding;nonsense_mediated_decay;retained_intron	DOID:4(disease);DOID:3652(Leigh_disease);DOID:700(mitochondrial_metabolism_disease);DOID:0014667(disease_of_metabolism);DOID:655(inherited_metabolic_disorder)	R_HSA_72202(Transport_of_Mature_Transcript_to_Cytoplasm);R_HSA_74160(Gene_expression_(Transcription));R_HSA_72163(mRNA_Splicing_Major_Pathway);R_HSA_159236(Transport_of_Mature_mRNA_derived_from_an_Intron_Containing_Transcript);R_HSA_73856(RNA_Polymerase_II_Transcription_Termination);R_HSA_8953854(Metabolism_of_RNA);R_HSA_73857(RNA_Polymerase_II_Transcription);R_HSA_72203(Processing_of_Capped_Intr…	84.8016	91.7502	90.6056	38.0144	41.415	40.3068	2.23122	1.15783	1.8605e-170	5.26885e-168	up	yes
ENSG00000112096	SOD2	200669;200675;200676;200680;200681;200677;200673;200679;200683;200670;200672;200682	ENST00000538183;ENST00000337404;ENST00000535459;ENST00000535561;ENST00000537657;ENST00000541573;ENST00000546087;ENST00000545162;ENST00000452684;ENST00000367055;ENST00000367054;ENST00000401980	GO:0000302(response to reactive oxygen species);GO:0000303(response to superoxide);GO:0001306(age-dependent response to oxidative stress);GO:0001315(age-dependent response to reactive oxygen species);GO:0001666(response to hypoxia);GO:0001836(release of cytochrome c from mitochondria);GO:0001889(liver development);GO:0003032(detection of oxygen);GO:0003069(acetylcholine-mediated vasodilation invo…	04068(FoxO signaling pathway);04146(Peroxisome);04211(Longevity regulating pathway);04213(Longevity regulating pathway - multiple species);05016(Huntington disease);05016(Huntington disease)	K04564	EC:1.15.1.1	superoxide dismutase 2 [Source:HGNC Symbol;Acc:HGNC:11180]	protein_coding;retained_intron;processed_transcript	NA	R_HSA_212436(Generic_Transcription_Pathway);R_HSA_2262752(Cellular_responses_to_stress);R_HSA_447115(Interleukin_12_family_signaling);R_HSA_9645723(Diseases_of_programmed_cell_death);R_HSA_3299685(Detoxification_of_Reactive_Oxygen_Species);R_HSA_8863678(Neurodegenerative_Diseases);R_HSA_9614085(FOXO_mediated_transcription);R_HSA_1280215(Cytokine_Signaling_in_Immune_system);R_HSA_8953897(Cellular_…	8.88883	9.10354	9.1778	4.24111	4.27769	4.10222	2.15277	1.1062	4.55108e-169	1.27801e-166	up	yes
ENSG00000168542	COL3A1	138434;138436;138442;138439;138441	ENST00000304636;ENST00000470167;ENST00000487010;ENST00000450867;ENST00000467886	GO:0001501(skeletal system development);GO:0001568(blood vessel development);GO:0002020(protease binding);GO:0005178(integrin binding);GO:0005201(extracellular matrix structural constituent);GO:0005515(protein binding);GO:0005576(extracellular region);GO:0005581(collagen trimer);GO:0005586(collagen type III trimer);GO:0005615(extracellular space);GO:0005788(endoplasmic reticulum lumen);GO:0007160…	04611(Platelet activation);04926(Relaxin signaling pathway);04933(AGE-RAGE signaling pathway in diabetic complications);04974(Protein digestion and absorption);05146(Amoebiasis);05146(Amoebiasis)	K19720	NA	collagen type III alpha 1 chain [Source:HGNC Symbol;Acc:HGNC:2201]	protein_coding;retained_intron	DOID:76(stomach_disease);DOID:18(urinary_system_disease);DOID:61(mitral_valve_disease);DOID:17(musculoskeletal_system_disease);DOID:11335(sarcoidosis);DOID:225(syndrome);DOID:850(lung_disease);DOID:4(disease);DOID:1579(respiratory_system_disease);DOID:77(gastrointestinal_system_disease);DOID:557(kidney_disease);DOID:854(collagen_disease);DOID:2921(glomerulonephritis);DOID:114(heart_disease);DOID:…	R_HSA_375165(NCAM_signaling_for_neurite_out_growth);R_HSA_1474290(Collagen_formation);R_HSA_1442490(Collagen_degradation);R_HSA_1474244(Extracellular_matrix_organization);R_HSA_5653656(Vesicle_mediated_transport);R_HSA_1650814(Collagen_biosynthesis_and_modifying_enzymes);R_HSA_2173782(Binding_and_Uptake_of_Ligands_by_Scavenger_Receptors);R_HSA_3000480(Scavenging_by_Class_A_Receptors);R_HSA_198933…	33.0199	32.1241	31.9192	14.2977	14.7039	15.6227	2.17512	1.1211	3.66241e-168	1.00317e-165	up	yes
ENSG00000132002	DNAJB1	116356;116358;116359;116363;116367;116364;116357;116362;116361	ENST00000254322;ENST00000598235;ENST00000595139;ENST00000601533;ENST00000601087;ENST00000598692;ENST00000396969;ENST00000594099;ENST00000595992	GO:0001671(ATPase activator activity);GO:0003714(transcription corepressor activity);GO:0005515(protein binding);GO:0005634(nucleus);GO:0005654(nucleoplasm);GO:0005730(nucleolus);GO:0005737(cytoplasm);GO:0005829(cytosol);GO:0006457(protein folding);GO:0006986(response to unfolded protein);GO:0030544(Hsp70 protein binding);GO:0030900(forebrain development);GO:0032781(positive regulation of ATPase …	04141(Protein processing in endoplasmic reticulum);05164(Influenza A);05164(Influenza A)	K09507	NA	DnaJ heat shock protein family (Hsp40) member B1 [Source:HGNC Symbol;Acc:HGNC:5270]	protein_coding;retained_intron	DOID:684(hepatocellular_carcinoma);DOID:934(viral_infectious_disease);DOID:3571(liver_cancer);DOID:0050117(disease_by_infectious_agent);DOID:4(disease);DOID:5419(schizophrenia);DOID:409(liver_disease);DOID:3312(bipolar_disorder);DOID:77(gastrointestinal_system_disease);DOID:8566(herpes_simplex);DOID:162(cancer);DOID:3119(gastrointestinal_system_cancer);DOID:2468(psychotic_disorder);DOID:14566(dis…	R_HSA_2262752(Cellular_responses_to_stress);R_HSA_5683057(MAPK_family_signaling_cascades);R_HSA_8953897(Cellular_responses_to_external_stimuli);R_HSA_5687128(MAPK6/MAPK4_signaling);R_HSA_3371556(Cellular_response_to_heat_stress);R_HSA_3371511(HSF1_activation);R_HSA_3371453(Regulation_of_HSF1_mediated_heat_shock_response);R_HSA_3371568(Attenuation_phase);R_HSA_162582(Signal_Transduction);R_HSA_337…	42.4115	47.6488	40.848	14.0492	13.5906	15.3395	3.04584	1.60684	6.30919e-166	1.67329e-163	up	yes
ENSG00000114784	EIF1B	158931;158932;158934;158933	ENST00000232905;ENST00000462088;ENST00000487151;ENST00000488260	GO:0003723(RNA binding);GO:0003743(translation initiation factor activity);GO:0005515(protein binding);GO:0005575(cellular_component);GO:0006412(translation);GO:0006413(translational initiation);GO:0006446(regulation of translational initiation);GO:0016282(eukaryotic 43S preinitiation complex);GO:0043024(ribosomal small subunit binding);GO:0043024(ribosomal small subunit binding)	03013(RNA transport);03013(RNA transport)	K03113	NA	eukaryotic translation initiation factor 1B [Source:HGNC Symbol;Acc:HGNC:30792]	protein_coding;retained_intron	NA	NA	27.8289	27.7598	26.8408	62.1583	61.1525	64.6576	0.438528	-1.18926	1.20151e-164	3.11246e-162	down	yes
ENSG00000108262	GIT1	98971;98976;98973;98980;98983;98978;98970;98975;98981;98969;98979	ENST00000225394;ENST00000491377;ENST00000579937;ENST00000579536;ENST00000577466;ENST00000586574;ENST00000394869;ENST00000578266;ENST00000583413;ENST00000473217;ENST00000581925	GO:0005096(GTPase activator activity);GO:0005515(protein binding);GO:0005737(cytoplasm);GO:0005739(mitochondrion);GO:0005829(cytosol);GO:0005925(focal adhesion);GO:0008277(regulation of G protein-coupled receptor signaling pathway);GO:0016020(membrane);GO:0032465(regulation of cytokinesis);GO:0043547(positive regulation of GTPase activity);GO:0044877(protein-containing complex binding);GO:0046872…	04144(Endocytosis);04810(Regulation of actin cytoskeleton);05120(Epithelial cell signaling in Helicobacter pylori infection);05120(Epithelial cell signaling in Helicobacter pylori infection)	K05737	NA	GIT ArfGAP 1 [Source:HGNC Symbol;Acc:HGNC:4272]	protein_coding;retained_intron	NA	R_HSA_194315(Signaling_by_Rho_GTPases);R_HSA_9012999(RHO_GTPase_cycle);R_HSA_112314(Neurotransmitter_receptors_and_postsynaptic_signal_transmission);R_HSA_9013149(RAC1_GTPase_cycle);R_HSA_9716542(Signaling_by_Rho_GTPases,_Miro_GTPases_and_RHOBTB3);R_HSA_438064(Post_NMDA_receptor_activation_events);R_HSA_3928664(Ephrin_signaling);R_HSA_9013148(CDC42_GTPase_cycle);R_HSA_442755(Activation_of_NMDA_re…	11.2773	10.6163	11.5786	3.24648	3.03458	3.00378	3.60504	1.85002	5.89611e-163	1.49265e-160	up	yes
ENSG00000128965	CHAC1	76918;76919;76917	ENST00000617768;ENST00000487220;ENST00000444189	GO:0003839(gamma-glutamylcyclotransferase activity);GO:0005112(Notch binding);GO:0005515(protein binding);GO:0005737(cytoplasm);GO:0005794(Golgi apparatus);GO:0005802(trans-Golgi network);GO:0005829(cytosol);GO:0006750(glutathione biosynthetic process);GO:0006751(glutathione catabolic process);GO:0006915(apoptotic process);GO:0006986(response to unfolded protein);GO:0007219(Notch signaling pathwa…	00480(Glutathione metabolism);00480(Glutathione metabolism)	K07232	EC:4.3.2.7	ChaC glutathione specific gamma-glutamylcyclotransferase 1 [Source:HGNC Symbol;Acc:HGNC:28680]	protein_coding	NA	R_HSA_2262752(Cellular_responses_to_stress);R_HSA_174403(Glutathione_synthesis_and_recycling);R_HSA_156590(Glutathione_conjugation);R_HSA_8953897(Cellular_responses_to_external_stimuli);R_HSA_211859(Biological_oxidations);R_HSA_9648895(Response_of_EIF2AK1_(HRI)_to_heme_deficiency);R_HSA_156580(Phase_II_Conjugation_of_compounds);R_HSA_1430728(Metabolism)	18.5721	17.2165	18.7053	55.9214	49.4789	51.0093	0.348406	-1.52116	4.60875e-159	1.14933e-156	down	yes
ENSG00000197959	DNM3	23100;23096;23116;23118;23098;23097;23099	ENST00000520906;ENST00000367733;ENST00000485254;ENST00000491124;ENST00000355305;ENST00000627582;ENST00000367731	GO:0000166(nucleotide binding);GO:0000266(mitochondrial fission);GO:0001917(photoreceptor inner segment);GO:0003374(dynamin family protein polymerization involved in mitochondrial fission);GO:0003924(GTPase activity);GO:0005515(protein binding);GO:0005525(GTP binding);GO:0005737(cytoplasm);GO:0005794(Golgi apparatus);GO:0005856(cytoskeleton);GO:0005874(microtubule);GO:0005886(plasma membrane);GO:…	04072(Phospholipase D signaling pathway);04144(Endocytosis);04721(Synaptic vesicle cycle);04961(Endocrine and other factor-regulated calcium reabsorption);05100(Bacterial invasion of epithelial cells);05100(Bacterial invasion of epithelial cells)	K01528	EC:3.6.5.5	dynamin 3 [Source:HGNC Symbol;Acc:HGNC:29125]	protein_coding;retained_intron	DOID:17(musculoskeletal_system_disease);DOID:225(syndrome);DOID:0050117(disease_by_infectious_agent);DOID:4(disease);DOID:1564(fungal_infectious_disease);DOID:423(myopathy);DOID:66(muscle_tissue_disease);DOID:14717(centronuclear_myopathy);DOID:0080000(muscular_disease);DOID:7(disease_of_anatomical_entity)	R_HSA_166520(Signaling_by_NTRKs);R_HSA_5653656(Vesicle_mediated_transport);R_HSA_199991(Membrane_Trafficking);R_HSA_2132295(MHC_class_II_antigen_presentation);R_HSA_168249(Innate_Immune_System);R_HSA_168256(Immune_System);R_HSA_437239(Recycling_pathway_of_L1);R_HSA_1266738(Developmental_Biology);R_HSA_177504(Retrograde_neurotrophin_signalling);R_HSA_166016(Toll_Like_Receptor_4_(TLR4)_Cascade);R_H…	2.21304	2.12283	2.00648	6.42996	6.7432	6.36671	0.324584	-1.62333	2.68328e-158	6.642e-156	down	yes
ENSG00000139278	GLIPR1	57571;57572;57570;57573	ENST00000266659;ENST00000456650;ENST00000536703;ENST00000550491	GO:0005576(extracellular region);GO:0005615(extracellular space);GO:0005886(plasma membrane);GO:0016020(membrane);GO:0016021(integral component of membrane);GO:0019216(regulation of lipid metabolic process);GO:0035577(azurophil granule membrane);GO:0043312(neutrophil degranulation);GO:0043312(neutrophil degranulation)	NA	NA	NA	GLI pathogenesis related 1 [Source:HGNC Symbol;Acc:HGNC:17001]	protein_coding;nonsense_mediated_decay	DOID:1240(leukemia);DOID:2531(hematologic_cancer);DOID:4(disease);DOID:162(cancer);DOID:14566(disease_of_cellular_proliferation);DOID:0060083(immune_system_cancer);DOID:0050686(organ_system_cancer)	R_HSA_168249(Innate_Immune_System);R_HSA_168256(Immune_System);R_HSA_400206(Regulation_of_lipid_metabolism_by_PPARalpha);R_HSA_6798695(Neutrophil_degranulation);R_HSA_1989781(PPARA_activates_gene_expression);R_HSA_556833(Metabolism_of_lipids);R_HSA_1430728(Metabolism)	6.31213	5.73363	6.08243	15.5046	16.1172	16.4799	0.376872	-1.40785	2.02388e-157	4.97294e-155	down	yes
ENSG00000101782	RIOK3	109412;109409;109408;109410;109411;109418;109414;109415;109416;109417;109407	ENST00000577501;ENST00000339486;ENST00000581585;ENST00000584052;ENST00000581302;ENST00000581220;ENST00000584992;ENST00000584130;ENST00000581339;ENST00000577250;ENST00000584960	GO:0000166(nucleotide binding);GO:0002376(immune system process);GO:0004674(protein serine/threonine kinase activity);GO:0005515(protein binding);GO:0005524(ATP binding);GO:0005737(cytoplasm);GO:0005829(cytosol);GO:0006468(protein phosphorylation);GO:0007059(chromosome segregation);GO:0016301(kinase activity);GO:0016310(phosphorylation);GO:0016740(transferase activity);GO:0030490(maturation of SS…	NA	K08872	EC:2.7.11.1	RIO kinase 3 [Source:HGNC Symbol;Acc:HGNC:11451]	protein_coding;retained_intron;nonsense_mediated_decay	DOID:4(disease);DOID:162(cancer);DOID:14566(disease_of_cellular_proliferation)	R_HSA_72312(rRNA_processing);R_HSA_6791226(Major_pathway_of_rRNA_processing_in_the_nucleolus_and_cytosol);R_HSA_8868773(rRNA_processing_in_the_nucleus_and_cytosol);R_HSA_8953854(Metabolism_of_RNA)	19.4502	17.7933	18.8154	41.6296	39.4558	39.7296	0.464006	-1.10778	3.98515e-157	9.65012e-155	down	yes
ENSG00000067082	KLF6	28349;28353;28354;28352;28350;28351;28348	ENST00000497571;ENST00000469435;ENST00000380946;ENST00000492125;ENST00000542957;ENST00000173785;ENST00000461124	GO:0000790(nuclear chromatin);GO:0000976(transcription regulatory region sequence-specific DNA binding);GO:0000978(RNA polymerase II cis-regulatory region sequence-specific DNA binding);GO:0000981(DNA-binding transcription factor activity, RNA polymerase II-specific);GO:0001228(DNA-binding transcription activator activity, RNA polymerase II-specific);GO:0001650(fibrillar center);GO:0003676(nuclei…	NA	NA	NA	Kruppel like factor 6 [Source:HGNC Symbol;Acc:HGNC:2235]	protein_coding;processed_transcript	DOID:684(hepatocellular_carcinoma);DOID:3996(urinary_system_cancer);DOID:1324(lung_cancer);DOID:0050687(cell_type_cancer);DOID:3571(liver_cancer);DOID:4(disease);DOID:409(liver_disease);DOID:77(gastrointestinal_system_disease);DOID:9455(lipid_storage_disease);DOID:3856(male_reproductive_organ_cancer);DOID:0014667(disease_of_metabolism);DOID:3905(lung_carcinoma);DOID:162(cancer);DOID:1909(melanoma…	NA	6.50195	6.14123	6.2508	16.0948	15.1854	16.3763	0.396461	-1.33475	1.25014e-155	3.00546e-153	down	yes
ENSG00000070214	SLC44A1	226206;226205;226204;226203;226209;226207;226208	ENST00000374720;ENST00000374724;ENST00000470972;ENST00000374723;ENST00000436716;ENST00000607692;ENST00000607701	GO:0005654(nucleoplasm);GO:0005739(mitochondrion);GO:0005741(mitochondrial outer membrane);GO:0005829(cytosol);GO:0005886(plasma membrane);GO:0006656(phosphatidylcholine biosynthetic process);GO:0015220(choline transmembrane transporter activity);GO:0015871(choline transport);GO:0016020(membrane);GO:0016021(integral component of membrane);GO:0022857(transmembrane transporter activity);GO:0042426(…	05231(Choline metabolism in cancer);05231(Choline metabolism in cancer)	K06515	NA	solute carrier family 44 member 1 [Source:HGNC Symbol;Acc:HGNC:18798]	protein_coding;nonsense_mediated_decay;processed_transcript;retained_intron	DOID:4(disease);DOID:8456(choline_deficiency_disease);DOID:0014667(disease_of_metabolism);DOID:5113(nutritional_deficiency_disease);DOID:0060158(acquired_metabolic_disease);DOID:374(nutrition_disease)	R_HSA_382551(Transport_of_small_molecules);R_HSA_425407(SLC_mediated_transmembrane_transport);R_HSA_71291(Metabolism_of_amino_acids_and_derivatives);R_HSA_6798163(Choline_catabolism);R_HSA_1483206(Glycerophospholipid_biosynthesis);R_HSA_425366(Transport_of_bile_salts_and_organic_acids,_metal_ions_and_amine_compounds);R_HSA_556833(Metabolism_of_lipids);R_HSA_1483257(Phospholipid_metabolism);R_HSA_…	13.2133	12.7569	12.7558	6.01121	5.90794	5.70852	2.19689	1.13546	4.84667e-155	1.15687e-152	up	yes
ENSG00000052749	RRP12	33674;33676;33689;33672;33678;33683;33675;33684;33686;33679;33673;33687;33681	ENST00000370992;ENST00000315563;ENST00000619048;ENST00000491313;ENST00000465394;ENST00000618765;ENST00000536831;ENST00000439965;ENST00000622320;ENST00000487612;ENST00000479481;ENST00000621606;ENST00000479317	GO:0003723(RNA binding);GO:0005634(nucleus);GO:0005730(nucleolus);GO:0005829(cytosol);GO:0005886(plasma membrane);GO:0006364(rRNA processing);GO:0016020(membrane);GO:0016021(integral component of membrane);GO:0031965(nuclear membrane);GO:0043231(intracellular membrane-bounded organelle);GO:0043231(intracellular membrane-bounded organelle)	NA	K14794	NA	ribosomal RNA processing 12 homolog [Source:HGNC Symbol;Acc:HGNC:29100]	protein_coding;processed_transcript;retained_intron	NA	NA	10.7252	11.4489	12.0626	24.5128	26.1001	24.8742	0.453544	-1.14069	9.29274e-155	2.20238e-152	down	yes
ENSG00000038382	TRIO	180650;180653;180664;180661;180671;180673;180670;180674;180662;180652;180665;180660;180668;180654;180672;180669;180651;180675;180655;180657;180663;180659	ENST00000344204;ENST00000512070;ENST00000507714;ENST00000509354;ENST00000344135;ENST00000508343;ENST00000510281;ENST00000508283;ENST00000512303;ENST00000502816;ENST00000515710;ENST00000502490;ENST00000506611;ENST00000509967;ENST00000503399;ENST00000511019;ENST00000505971;ENST00000508717;ENST00000504606;ENST00000515144;ENST00000512979;ENST00000510757	GO:0000166(nucleotide binding);GO:0004672(protein kinase activity);GO:0004674(protein serine/threonine kinase activity);GO:0005085(guanyl-nucleotide exchange factor activity);GO:0005089(Rho guanyl-nucleotide exchange factor activity);GO:0005515(protein binding);GO:0005524(ATP binding);GO:0005737(cytoplasm);GO:0005829(cytosol);GO:0006468(protein phosphorylation);GO:0007185(transmembrane receptor p…	NA	K08810	EC:2.7.11.1	trio Rho guanine nucleotide exchange factor [Source:HGNC Symbol;Acc:HGNC:12303]	protein_coding;nonsense_mediated_decay;processed_transcript;retained_intron	NA	R_HSA_194315(Signaling_by_Rho_GTPases);R_HSA_9012999(RHO_GTPase_cycle);R_HSA_204998(Cell_death_signalling_via_NRAGE,_NRIF_and_NADE);R_HSA_193648(NRAGE_signals_death_through_JNK);R_HSA_73887(Death_Receptor_Signalling);R_HSA_9013149(RAC1_GTPase_cycle);R_HSA_9716542(Signaling_by_Rho_GTPases,_Miro_GTPases_and_RHOBTB3);R_HSA_9013148(CDC42_GTPase_cycle);R_HSA_418885(DCC_mediated_attractive_signaling);R…	4.12967	4.43669	4.21677	9.3406	9.30679	8.7839	0.466006	-1.10158	2.24905e-150	5.25571e-148	down	yes
ENSG00000158079	PTPDC1	225552;225548;225551;225550;225547	ENST00000467049;ENST00000650567;ENST00000288976;ENST00000620992;ENST00000375360	GO:0004721(phosphoprotein phosphatase activity);GO:0004725(protein tyrosine phosphatase activity);GO:0005515(protein binding);GO:0005654(nucleoplasm);GO:0005737(cytoplasm);GO:0006470(protein dephosphorylation);GO:0007224(smoothened signaling pathway);GO:0008138(protein tyrosine/serine/threonine phosphatase activity);GO:0016311(dephosphorylation);GO:0016787(hydrolase activity);GO:0016791(phosphata…	NA	K18078	EC:3.1.3.-	protein tyrosine phosphatase domain containing 1 [Source:HGNC Symbol;Acc:HGNC:30184]	processed_transcript;protein_coding	NA	NA	6.05453	5.57552	6.1891	16.6002	15.1449	16.2268	0.37145	-1.42876	2.60205e-150	6.03838e-148	down	yes
ENSG00000163545	NUAK2	24964	ENST00000367157	GO:0000166(nucleotide binding);GO:0000287(magnesium ion binding);GO:0004672(protein kinase activity);GO:0004674(protein serine/threonine kinase activity);GO:0005515(protein binding);GO:0005524(ATP binding);GO:0005634(nucleus);GO:0005737(cytoplasm);GO:0006468(protein phosphorylation);GO:0006915(apoptotic process);GO:0016301(kinase activity);GO:0016310(phosphorylation);GO:0016740(transferase activi…	NA	K08800	EC:2.7.11.1	NUAK family kinase 2 [Source:HGNC Symbol;Acc:HGNC:29558]	protein_coding	NA	NA	2.00058	1.59525	1.86256	11.3925	9.87927	11.1974	0.16811	-2.57252	1.2269e-146	2.71519e-144	down	yes
ENSG00000116679	IVNS1ABP	23867;23866;23869;23873;23868;23874;23870;23872;23871	ENST00000367498;ENST00000480769;ENST00000475046;ENST00000422754;ENST00000459929;ENST00000367497;ENST00000494880;ENST00000491112;ENST00000468217	GO:0005515(protein binding);GO:0005634(nucleus);GO:0005654(nucleoplasm);GO:0005667(transcription factor complex);GO:0005681(spliceosomal complex);GO:0005737(cytoplasm);GO:0005829(cytosol);GO:0005856(cytoskeleton);GO:0006383(transcription by RNA polymerase III);GO:0008380(RNA splicing);GO:0009615(response to virus);GO:0016032(viral process);GO:0031397(negative regulation of protein ubiquitination)…	05164(Influenza A);05164(Influenza A)	K15046	NA	influenza virus NS1A binding protein [Source:HGNC Symbol;Acc:HGNC:16951]	protein_coding;retained_intron;processed_transcript	NA	NA	18.3083	17.6836	17.4831	7.77988	8.13311	8.13893	2.22331	1.15271	1.46848e-146	3.22844e-144	up	yes
ENSG00000255717	SNHG1	42262;42282;42271;42292;42259;42298;42263;42288;42279;42305;42270;42302;42301;42278;42257;42272;42289;42300;42277;42287;42264;42273;42299;42281;42286;42303;42269;42266;42276;42258;42293;42296;42284;42274;42265;42297;42275;42295;42313;42280;42256;42268;42307;42308;42260;42261;42304;42283;42285;42311	ENST00000541578;ENST00000535689;ENST00000537869;ENST00000656589;ENST00000670323;ENST00000656241;ENST00000541416;ENST00000667655;ENST00000662229;ENST00000545688;ENST00000660547;ENST00000542112;ENST00000545440;ENST00000660960;ENST00000539921;ENST00000670469;ENST00000535076;ENST00000668309;ENST00000660730;ENST00000661936;ENST00000537925;ENST00000664307;ENST00000663092;ENST00000663237;ENST00000653690…	NA	NA	NA	NA	small nucleolar RNA host gene 1 [Source:HGNC Symbol;Acc:HGNC:32688]	lncRNA;retained_intron	NA	NA	31.5812	30.337	33.552	72.6777	67.7778	79.1323	0.43477	-1.20168	3.1772e-146	6.89432e-144	down	yes
ENSG00000133884	DPF2	43041;43050;43045;43042;43044;43049;43048;43040	ENST00000528416;ENST00000532052;ENST00000524666;ENST00000415073;ENST00000252268;ENST00000532492;ENST00000530973;ENST00000444314	GO:0000122(negative regulation of transcription by RNA polymerase II);GO:0000123(histone acetyltransferase complex);GO:0000790(nuclear chromatin);GO:0000978(RNA polymerase II cis-regulatory region sequence-specific DNA binding);GO:0003676(nucleic acid binding);GO:0003714(transcription corepressor activity);GO:0004402(histone acetyltransferase activity);GO:0005515(protein binding);GO:0005634(nucle…	NA	K13196	NA	double PHD fingers 2 [Source:HGNC Symbol;Acc:HGNC:9964]	protein_coding;retained_intron	NA	NA	7.30831	7.22073	7.6902	15.61	16.3991	15.8497	0.464268	-1.10697	5.35983e-146	1.15554e-143	down	yes
ENSG00000141556	TBCD	107920;107942;107944;107929;107934;107921;107939;107943;107938;107940;107946;107945;107949;107948;107926;107941;107932;107935;107928;107947;107931;107930;107927	ENST00000355528;ENST00000576677;ENST00000576603;ENST00000571316;ENST00000571796;ENST00000539345;ENST00000574886;ENST00000575132;ENST00000574818;ENST00000570679;ENST00000576432;ENST00000573364;ENST00000572794;ENST00000572389;ENST00000571712;ENST00000577051;ENST00000574975;ENST00000574422;ENST00000574801;ENST00000576691;ENST00000572984;ENST00000576760;ENST00000576996	GO:0000226(microtubule cytoskeleton organization);GO:0000278(mitotic cell cycle);GO:0005096(GTPase activator activity);GO:0005515(protein binding);GO:0005737(cytoplasm);GO:0005813(centrosome);GO:0005815(microtubule organizing center);GO:0005856(cytoskeleton);GO:0005874(microtubule);GO:0005886(plasma membrane);GO:0005912(adherens junction);GO:0005923(bicellular tight junction);GO:0006457(protein f…	NA	K21767	NA	tubulin folding cofactor D [Source:HGNC Symbol;Acc:HGNC:11581]	protein_coding;retained_intron;processed_transcript	NA	R_HSA_389977(Post_chaperonin_tubulin_folding_pathway);R_HSA_391251(Protein_folding);R_HSA_392499(Metabolism_of_proteins)	7.12846	7.40691	7.29535	3.13314	3.10784	3.05048	2.34955	1.23238	2.2862e-144	4.80489e-142	up	yes
ENSG00000198420	TCAF1	211138;211139;211141;211140;211144;211143	ENST00000479870;ENST00000355951;ENST00000460532;ENST00000392900;ENST00000485416;ENST00000478172	GO:0005515(protein binding);GO:0005886(plasma membrane);GO:0010359(regulation of anion channel activity);GO:0016020(membrane);GO:0030336(negative regulation of cell migration);GO:0044325(ion channel binding);GO:0090314(positive regulation of protein targeting to membrane);GO:1901529(positive regulation of anion channel activity);GO:1901529(positive regulation of anion channel activity)	NA	NA	NA	TRPM8 channel associated factor 1 [Source:HGNC Symbol;Acc:HGNC:22201]	protein_coding;processed_transcript	NA	NA	14.6506	16.3425	15.4481	5.98807	5.78663	5.67144	2.66198	1.4125	7.70847e-144	1.59009e-141	up	yes
ENSG00000261824	LINC00662	118410;118455;118409;118412;118395;118439;118458;118454;118434;118400;118420;118428;118408;118397;118452;118406;118402;118421;118424;118423;118432;118417;118433;118425;118431;118435;118399;118383;118457;118388;118422;118414;118398;118413;118437;118416;118382;118387;118404;118449;118447;118450;118430;118459;118418;118407;118396;118440;118415;118394;118445;118391;118436;118403;118443;118411;118419;…	ENST00000659995;ENST00000660418;ENST00000664383;ENST00000654443;ENST00000658434;ENST00000666841;ENST00000653404;ENST00000659422;ENST00000561521;ENST00000664720;ENST00000664688;ENST00000656170;ENST00000668933;ENST00000656191;ENST00000658654;ENST00000655166;ENST00000667396;ENST00000661680;ENST00000671152;ENST00000670305;ENST00000668068;ENST00000668560;ENST00000655567;ENST00000665874;ENST00000666734…	NA	NA	NA	NA	long intergenic non-protein coding RNA 662 [Source:HGNC Symbol;Acc:HGNC:27122]	lncRNA	NA	NA	1.68855	1.61782	1.60524	3.84568	3.56691	3.95641	0.432018	-1.21084	1.02266e-142	2.05869e-140	down	yes
ENSG00000135924	DNAJB2	140806;140804;140808;140815;140818;140816;140811;140812;140817;140819;140820;140809;140803;140813;140805;140807	ENST00000336576;ENST00000392086;ENST00000477917;ENST00000463463;ENST00000472019;ENST00000487855;ENST00000442681;ENST00000439026;ENST00000473750;ENST00000476254;ENST00000470530;ENST00000482988;ENST00000425450;ENST00000481815;ENST00000421532;ENST00000480537	GO:0000502(proteasome complex);GO:0001671(ATPase activator activity);GO:0005515(protein binding);GO:0005634(nucleus);GO:0005737(cytoplasm);GO:0005783(endoplasmic reticulum);GO:0005789(endoplasmic reticulum membrane);GO:0005829(cytosol);GO:0006986(response to unfolded protein);GO:0008285(negative regulation of cell population proliferation);GO:0016020(membrane);GO:0030308(negative regulation of ce…	04141(Protein processing in endoplasmic reticulum);04141(Protein processing in endoplasmic reticulum)	K09508	NA	DnaJ heat shock protein family (Hsp40) member B2 [Source:HGNC Symbol;Acc:HGNC:5228]	protein_coding;retained_intron;processed_transcript	DOID:4(disease);DOID:1289(neurodegenerative_disease);DOID:863(nervous_system_disease);DOID:12858(Huntington's_disease);DOID:331(central_nervous_system_disease);DOID:7(disease_of_anatomical_entity)	NA	5.48261	5.03835	5.53785	14.0249	13.7991	14.3934	0.380384	-1.39447	7.24252e-142	1.43209e-139	down	yes
ENSG00000100889	PCK2	67909;67903;67902;67905;67907;67910;67906;67901;67916;67913;67912;67904;67915;67914	ENST00000216780;ENST00000396973;ENST00000560736;ENST00000560106;ENST00000561050;ENST00000558674;ENST00000545054;ENST00000559250;ENST00000557969;ENST00000558096;ENST00000559584;ENST00000559837;ENST00000559171;ENST00000559503	GO:0000166(nucleotide binding);GO:0004611(phosphoenolpyruvate carboxykinase activity);GO:0004613(phosphoenolpyruvate carboxykinase (GTP) activity);GO:0005515(protein binding);GO:0005525(GTP binding);GO:0005739(mitochondrion);GO:0005759(mitochondrial matrix);GO:0005829(cytosol);GO:0006090(pyruvate metabolic process);GO:0006094(gluconeogenesis);GO:0016301(kinase activity);GO:0016310(phosphorylation…	00010(Glycolysis / Gluconeogenesis);00020(Citrate cycle (TCA cycle));00620(Pyruvate metabolism);03320(PPAR signaling pathway);04068(FoxO signaling pathway);04151(PI3K-Akt signaling pathway);04152(AMPK signaling pathway);04910(Insulin signaling pathway);04920(Adipocytokine signaling pathway);04922(Glucagon signaling pathway);04931(Insulin resistance);04964(Proximal tubule bicarbonate reclamation);…	NA	NA	phosphoenolpyruvate carboxykinase 2, mitochondrial [Source:HGNC Symbol;Acc:HGNC:8725]	protein_coding;nonsense_mediated_decay;retained_intron	DOID:4(disease);DOID:4195(hyperglycemia);DOID:4194(glucose_metabolism_disease);DOID:0014667(disease_of_metabolism);DOID:0060158(acquired_metabolic_disease);DOID:9351(diabetes_mellitus);DOID:0050013(carbohydrate_metabolism_disease)	R_HSA_71387(Metabolism_of_carbohydrates);R_HSA_70326(Glucose_metabolism);R_HSA_70263(Gluconeogenesis);R_HSA_1430728(Metabolism)	19.1116	18.1131	19.7198	39.1894	38.8636	38.3341	0.489268	-1.0313	1.19498e-140	2.34897e-138	down	yes
ENSG00000129657	SEC14L1	106445;106457;106460;106447;106441;106442;106448;106446;106449;106444;106459;106461;106432;106443;106454;106452;106455	ENST00000436233;ENST00000587821;ENST00000591413;ENST00000588696;ENST00000586429;ENST00000586390;ENST00000587820;ENST00000443798;ENST00000591786;ENST00000585618;ENST00000587491;ENST00000588721;ENST00000561721;ENST00000588880;ENST00000590483;ENST00000588616;ENST00000589202	GO:0002376(immune system process);GO:0005515(protein binding);GO:0005654(nucleoplasm);GO:0005737(cytoplasm);GO:0005758(mitochondrial intermembrane space);GO:0005794(Golgi apparatus);GO:0005829(cytosol);GO:0009968(negative regulation of signal transduction);GO:0015871(choline transport);GO:0039536(negative regulation of RIG-I signaling pathway);GO:0039552(RIG-I binding);GO:0045087(innate immune re…	NA	NA	NA	SEC14 like lipid binding 1 [Source:HGNC Symbol;Acc:HGNC:10698]	protein_coding;retained_intron;processed_transcript;nonsense_mediated_decay	NA	NA	11.0444	10.6193	11.173	23.2605	21.3014	21.4155	0.497698	-1.00666	1.27508e-140	2.49178e-138	down	yes
ENSG00000108679	LGALS3BP	106794;106793;106799;106801;106803;106804;106798;106808;106807;106809;106806;106810;106797;106802;106800;106811	ENST00000262776;ENST00000591778;ENST00000588198;ENST00000588587;ENST00000585407;ENST00000589775;ENST00000588508;ENST00000588990;ENST00000588205;ENST00000588899;ENST00000587310;ENST00000591274;ENST00000587251;ENST00000592255;ENST00000589527;ENST00000586300	GO:0002576(platelet degranulation);GO:0005044(scavenger receptor activity);GO:0005515(protein binding);GO:0005576(extracellular region);GO:0005615(extracellular space);GO:0006897(endocytosis);GO:0006968(cellular defense response);GO:0007155(cell adhesion);GO:0007165(signal transduction);GO:0016020(membrane);GO:0031089(platelet dense granule lumen);GO:0062023(collagen-containing extracellular matr…	NA	K17300	NA	galectin 3 binding protein [Source:HGNC Symbol;Acc:HGNC:6564]	protein_coding;nonsense_mediated_decay;retained_intron	DOID:0050687(cell_type_cancer);DOID:4(disease);DOID:10534(stomach_cancer);DOID:1749(squamous_cell_carcinoma);DOID:1192(peripheral_nervous_system_neoplasm);DOID:9256(colorectal_cancer);DOID:5672(large_intestine_cancer);DOID:2621(autonomic_nervous_system_neoplasm);DOID:162(cancer);DOID:3119(gastrointestinal_system_cancer);DOID:769(neuroblastoma);DOID:14566(disease_of_cellular_proliferation);DOID:86…	R_HSA_76005(Response_to_elevated_platelet_cytosolic_Ca2+);R_HSA_76002(Platelet_activation,_signaling_and_aggregation);R_HSA_114608(Platelet_degranulation);R_HSA_109582(Hemostasis)	26.5381	27.148	28.3249	11.3462	10.9126	11.3332	2.44138	1.2877	2.01587e-140	3.91654e-138	up	yes
ENSG00000187678	SPRY4	187780;187781;187783;187786;187782;187779	ENST00000434127;ENST00000643792;ENST00000503582;ENST00000509364;ENST00000511815;ENST00000344120	GO:0005515(protein binding);GO:0005737(cytoplasm);GO:0005829(cytosol);GO:0005886(plasma membrane);GO:0005925(focal adhesion);GO:0007275(multicellular organism development);GO:0009966(regulation of signal transduction);GO:0016020(membrane);GO:0032587(ruffle membrane);GO:0040037(negative regulation of fibroblast growth factor receptor signaling pathway);GO:0042995(cell projection);GO:0043407(negati…	NA	K17385	NA	sprouty RTK signaling antagonist 4 [Source:HGNC Symbol;Acc:HGNC:15533]	protein_coding;retained_intron;processed_transcript	DOID:4(disease);DOID:162(cancer);DOID:14566(disease_of_cellular_proliferation)	NA	20.8781	19.5011	21.8077	8.18229	7.74785	8.58733	2.53643	1.3428	4.08889e-139	7.85278e-137	up	yes
ENSG00000178913	TAF7	187590;187591;187588	ENST00000313368;ENST00000624761;ENST00000624699	GO:0000122(negative regulation of transcription by RNA polymerase II);GO:0000296(spermine transport);GO:0000976(transcription regulatory region sequence-specific DNA binding);GO:0001097(TFIIH-class transcription factor complex binding);GO:0003713(transcription coactivator activity);GO:0005515(protein binding);GO:0005634(nucleus);GO:0005654(nucleoplasm);GO:0005667(transcription factor complex);GO:…	03022(Basal transcription factors);03022(Basal transcription factors)	K03132	NA	TATA-box binding protein associated factor 7 [Source:HGNC Symbol;Acc:HGNC:11541]	protein_coding;processed_transcript	NA	R_HSA_212436(Generic_Transcription_Pathway);R_HSA_76042(RNA_Polymerase_II_Transcription_Initiation_And_Promoter_Clearance);R_HSA_75953(RNA_Polymerase_II_Transcription_Initiation);R_HSA_167162(RNA_Polymerase_II_HIV_Promoter_Escape);R_HSA_162599(Late_Phase_of_HIV_Life_Cycle);R_HSA_74160(Gene_expression_(Transcription));R_HSA_167172(Transcription_of_the_HIV_genome);R_HSA_3700989(Transcriptional_Regu…	21.357	23.1708	22.5483	48.1836	45.8685	47.4514	0.474024	-1.07697	1.30162e-138	2.47138e-136	down	yes
ENSG00000139514	SLC7A1	62964;62965;62966	ENST00000380752;ENST00000473577;ENST00000450494	GO:0000064(L-ornithine transmembrane transporter activity);GO:0005290(L-histidine transmembrane transporter activity);GO:0005515(protein binding);GO:0005886(plasma membrane);GO:0005887(integral component of plasma membrane);GO:0006865(amino acid transport);GO:0009925(basal plasma membrane);GO:0015171(amino acid transmembrane transporter activity);GO:0015174(basic amino acid transmembrane transpor…	05206(MicroRNAs in cancer);05206(MicroRNAs in cancer)	K13863	NA	solute carrier family 7 member 1 [Source:HGNC Symbol;Acc:HGNC:11057]	protein_coding;processed_transcript	DOID:4(disease);DOID:0050828(artery_disease);DOID:10825(essential_hypertension);DOID:10763(hypertension);DOID:1287(cardiovascular_system_disease);DOID:178(vascular_disease);DOID:7(disease_of_anatomical_entity)	R_HSA_382551(Transport_of_small_molecules);R_HSA_425407(SLC_mediated_transmembrane_transport);R_HSA_352230(Amino_acid_transport_across_the_plasma_membrane);R_HSA_425393(Transport_of_inorganic_cations/anions_and_amino_acids/oligopeptides)	15.2057	13.8994	15.34	33.546	31.8701	30.5276	0.463241	-1.11017	7.31488e-138	1.3505e-135	down	yes
ENSG00000109756	RAPGEF2	178608;178607;178603;178618;178619;178614;178612;178609;178613;178604;178617;178616;178615	ENST00000503328;ENST00000504604;ENST00000644474;ENST00000505026;ENST00000509891;ENST00000513816;ENST00000264431;ENST00000644902;ENST00000514565;ENST00000505478;ENST00000510253;ENST00000502485;ENST00000512056	GO:0000165(MAPK cascade);GO:0001568(blood vessel development);GO:0001764(neuron migration);GO:0005085(guanyl-nucleotide exchange factor activity);GO:0005088(Ras guanyl-nucleotide exchange factor activity);GO:0005096(GTPase activator activity);GO:0005509(calcium ion binding);GO:0005515(protein binding);GO:0005737(cytoplasm);GO:0005768(endosome);GO:0005770(late endosome);GO:0005829(cytosol);GO:0005…	04010(MAPK signaling pathway);04015(Rap1 signaling pathway);04530(Tight junction);04530(Tight junction)	K08018	NA	Rap guanine nucleotide exchange factor 2 [Source:HGNC Symbol;Acc:HGNC:16854]	processed_transcript;protein_coding;retained_intron	NA	R_HSA_5683057(MAPK_family_signaling_cascades);R_HSA_162582(Signal_Transduction);R_HSA_5673001(RAF/MAP_kinase_cascade);R_HSA_5684996(MAPK1/MAPK3_signaling)	6.91125	7.36337	7.31447	15.3197	15.1653	14.0341	0.48494	-1.04412	2.17763e-135	3.93351e-133	down	yes
ENSG00000111674	ENO2	50647;50641;50644;50646;50640;50649;50651;50650;50653;50643;50642;50648;50652	ENST00000542509;ENST00000541477;ENST00000229277;ENST00000539713;ENST00000537688;ENST00000535366;ENST00000535275;ENST00000441285;ENST00000534977;ENST00000536199;ENST00000537838;ENST00000545045;ENST00000543975	GO:0000015(phosphopyruvate hydratase complex);GO:0000287(magnesium ion binding);GO:0001917(photoreceptor inner segment);GO:0004634(phosphopyruvate hydratase activity);GO:0005515(protein binding);GO:0005615(extracellular space);GO:0005737(cytoplasm);GO:0005829(cytosol);GO:0005886(plasma membrane);GO:0006094(gluconeogenesis);GO:0006096(glycolytic process);GO:0016020(membrane);GO:0016829(lyase activ…	00010(Glycolysis / Gluconeogenesis);03018(RNA degradation);04066(HIF-1 signaling pathway);04066(HIF-1 signaling pathway)	K01689	EC:4.2.1.11	enolase 2 [Source:HGNC Symbol;Acc:HGNC:3353]	retained_intron;protein_coding;nonsense_mediated_decay;processed_transcript	DOID:1307(dementia);DOID:1240(leukemia);DOID:2531(hematologic_cancer);DOID:936(brain_disease);DOID:1037(lymphoblastic_leukemia);DOID:0050117(disease_by_infectious_agent);DOID:4(disease);DOID:5419(schizophrenia);DOID:1192(peripheral_nervous_system_neoplasm);DOID:1289(neurodegenerative_disease);DOID:4194(glucose_metabolism_disease);DOID:10310(viral_meningitis);DOID:0014667(disease_of_metabolism);DO…	R_HSA_71387(Metabolism_of_carbohydrates);R_HSA_70326(Glucose_metabolism);R_HSA_70171(Glycolysis);R_HSA_70263(Gluconeogenesis);R_HSA_1430728(Metabolism)	30.7005	29.3709	30.8098	13.802	14.1756	14.3171	2.14876	1.1035	1.87044e-133	3.36046e-131	up	yes
ENSG00000006327	TNFRSF12A	84994;84997;84993;84995;84992;84996	ENST00000326577;ENST00000571351;ENST00000574699;ENST00000575124;ENST00000341627;ENST00000575836	GO:0001525(angiogenesis);GO:0001726(ruffle);GO:0005515(protein binding);GO:0005886(plasma membrane);GO:0006915(apoptotic process);GO:0006931(substrate-dependent cell migration, cell attachment to substrate);GO:0007155(cell adhesion);GO:0007275(multicellular organism development);GO:0009986(cell surface);GO:0016020(membrane);GO:0016021(integral component of membrane);GO:0030154(cell differentiatio…	04060(Cytokine-cytokine receptor interaction);04060(Cytokine-cytokine receptor interaction)	K05149	NA	TNF receptor superfamily member 12A [Source:HGNC Symbol;Acc:HGNC:18152]	protein_coding;retained_intron;nonsense_mediated_decay	DOID:0080001(bone_disease);DOID:1612(breast_cancer);DOID:17(musculoskeletal_system_disease);DOID:936(brain_disease);DOID:4(disease);DOID:0050828(artery_disease);DOID:0050700(cardiomyopathy);DOID:2349(arteriosclerosis);DOID:114(heart_disease);DOID:0060036(intrinsic_cardiomyopathy);DOID:848(arthritis);DOID:162(cancer);DOID:1936(atherosclerosis);DOID:863(nervous_system_disease);DOID:12930(dilated_ca…	R_HSA_5676594(TNF_receptor_superfamily_(TNFSF)_members_mediating_non_canonical_NF_kB_pathway);R_HSA_1280215(Cytokine_Signaling_in_Immune_system);R_HSA_5668541(TNFR2_non_canonical_NF_kB_pathway);R_HSA_168256(Immune_System)	34.7876	30.5449	31.0641	75.9044	78.6415	81.8139	0.407838	-1.29393	2.07072e-132	3.66123e-130	down	yes
ENSG00000111605	CPSF6	57191;57195;57196;57194;57192;57198	ENST00000435070;ENST00000266679;ENST00000550987;ENST00000650046;ENST00000550075;ENST00000547486	GO:0003676(nucleic acid binding);GO:0003723(RNA binding);GO:0003729(mRNA binding);GO:0005515(protein binding);GO:0005634(nucleus);GO:0005654(nucleoplasm);GO:0005726(perichromatin fibrils);GO:0005737(cytoplasm);GO:0005847(mRNA cleavage and polyadenylation specificity factor complex);GO:0005849(mRNA cleavage factor complex);GO:0006397(mRNA processing);GO:0016020(membrane);GO:0016607(nuclear speck);…	03015(mRNA surveillance pathway);03015(mRNA surveillance pathway)	K14398	NA	cleavage and polyadenylation specific factor 6 [Source:HGNC Symbol;Acc:HGNC:13871]	protein_coding;processed_transcript;nonsense_mediated_decay;retained_intron	NA	R_HSA_1839117(Signaling_by_cytosolic_FGFR1_fusion_mutants);R_HSA_1839124(FGFR1_mutant_receptor_activation);R_HSA_1226099(Signaling_by_FGFR_in_disease);R_HSA_1643685(Disease);R_HSA_5655302(Signaling_by_FGFR1_in_disease);R_HSA_5663202(Diseases_of_signal_transduction_by_growth_factor_receptors_and_second_messengers)	14.2929	14.6388	14.3846	6.99184	6.87264	6.97646	2.07842	1.05549	2.49224e-132	4.38332e-130	up	yes
ENSG00000159579	RSPRY1	90229;90234;90230;90233;90226;90231;90228;90235;90224;90225;90232	ENST00000394420;ENST00000564530;ENST00000537866;ENST00000568920;ENST00000562959;ENST00000561641;ENST00000566352;ENST00000563073;ENST00000562439;ENST00000564435;ENST00000562768	GO:0004842(ubiquitin-protein transferase activity);GO:0005515(protein binding);GO:0005576(extracellular region);GO:0005737(cytoplasm);GO:0016567(protein ubiquitination);GO:0046872(metal ion binding);GO:0051603(proteolysis involved in cellular protein catabolic process);GO:0051603(proteolysis involved in cellular protein catabolic process)	NA	NA	NA	ring finger and SPRY domain containing 1 [Source:HGNC Symbol;Acc:HGNC:29420]	protein_coding;retained_intron;processed_transcript	NA	NA	12.1116	11.0717	11.4624	24.1866	25.4143	24.6989	0.466295	-1.10068	5.08695e-132	8.85368e-130	down	yes
ENSG00000116584	ARHGEF2	21223;21225;21227;21238;21237;21224;21240;21235;21232;21239;21226;21229;21234;21236;21233;21241;21222;21231;21228	ENST00000361247;ENST00000673475;ENST00000470541;ENST00000609707;ENST00000476273;ENST00000462460;ENST00000465079;ENST00000471589;ENST00000470975;ENST00000487755;ENST00000477754;ENST00000313667;ENST00000470874;ENST00000497907;ENST00000608543;ENST00000495070;ENST00000313695;ENST00000474428;ENST00000368315	GO:0000132(establishment of mitotic spindle orientation);GO:0000902(cell morphogenesis);GO:0002102(podosome);GO:0002376(immune system process);GO:0005085(guanyl-nucleotide exchange factor activity);GO:0005089(Rho guanyl-nucleotide exchange factor activity);GO:0005515(protein binding);GO:0005737(cytoplasm);GO:0005794(Golgi apparatus);GO:0005819(spindle);GO:0005829(cytosol);GO:0005856(cytoskeleton)…	04530(Tight junction);05130(Pathogenic Escherichia coli infection);05418(Fluid shear stress and atherosclerosis);05418(Fluid shear stress and atherosclerosis)	K12791	NA	Rho/Rac guanine nucleotide exchange factor 2 [Source:HGNC Symbol;Acc:HGNC:682]	protein_coding;processed_transcript;retained_intron;nonsense_mediated_decay	DOID:0050687(cell_type_cancer);DOID:4(disease);DOID:2994(germ_cell_cancer);DOID:162(cancer);DOID:1909(melanoma);DOID:4766(embryoma);DOID:14566(disease_of_cellular_proliferation);DOID:688(embryonal_cancer)	R_HSA_194315(Signaling_by_Rho_GTPases);R_HSA_9012999(RHO_GTPase_cycle);R_HSA_204998(Cell_death_signalling_via_NRAGE,_NRIF_and_NADE);R_HSA_193648(NRAGE_signals_death_through_JNK);R_HSA_73887(Death_Receptor_Signalling);R_HSA_9716542(Signaling_by_Rho_GTPases,_Miro_GTPases_and_RHOBTB3);R_HSA_416482(G_alpha_(12/13)_signalling_events);R_HSA_162582(Signal_Transduction);R_HSA_9013026(RHOB_GTPase_cycle);R…	6.40705	5.92629	6.0978	13.3842	12.8633	13.5829	0.462741	-1.11172	1.76817e-130	3.04571e-128	down	yes
ENSG00000065328	MCM10	29005;29008;29007;29011;29010;29006;29009	ENST00000378714;ENST00000378694;ENST00000484800;ENST00000485659;ENST00000481292;ENST00000479669;ENST00000459751	GO:0000082(G1/S transition of mitotic cell cycle);GO:0003677(DNA binding);GO:0003688(DNA replication origin binding);GO:0003690(double-stranded DNA binding);GO:0003697(single-stranded DNA binding);GO:0005515(protein binding);GO:0005634(nucleus);GO:0005654(nucleoplasm);GO:0005730(nucleolus);GO:0006260(DNA replication);GO:0006270(DNA replication initiation);GO:0006974(cellular response to DNA damag…	NA	K10736	NA	minichromosome maintenance 10 replication initiation factor [Source:HGNC Symbol;Acc:HGNC:18043]	protein_coding;retained_intron	NA	R_HSA_69206(G1/S_Transition);R_HSA_69620(Cell_Cycle_Checkpoints);R_HSA_69002(DNA_Replication_Pre_Initiation);R_HSA_453279(Mitotic_G1_phase_and_G1/S_transition);R_HSA_1640170(Cell_Cycle);R_HSA_69306(DNA_Replication);R_HSA_69278(Cell_Cycle,_Mitotic);R_HSA_69481(G2/M_Checkpoints);R_HSA_68962(Activation_of_the_pre_replicative_complex);R_HSA_176187(Activation_of_ATR_in_response_to_replication_stress)	12.0737	12.1924	12.1972	4.44015	4.65996	4.44818	2.69136	1.42834	5.79345e-129	9.77776e-127	up	yes
ENSG00000178209	PLEC	221303;221315;221317;221311;221310;221307;221308;221313;221304;221305;221309;221306;221312	ENST00000345136;ENST00000527816;ENST00000532346;ENST00000527303;ENST00000436759;ENST00000322810;ENST00000354958;ENST00000528025;ENST00000357649;ENST00000354589;ENST00000356346;ENST00000398774;ENST00000527096	GO:0003723(RNA binding);GO:0003779(actin binding);GO:0005198(structural molecule activity);GO:0005200(structural constituent of cytoskeleton);GO:0005515(protein binding);GO:0005737(cytoplasm);GO:0005829(cytosol);GO:0005856(cytoskeleton);GO:0005882(intermediate filament);GO:0005886(plasma membrane);GO:0005903(brush border);GO:0005925(focal adhesion);GO:0008092(cytoskeletal protein binding);GO:0008…	NA	K10388	NA	plectin [Source:HGNC Symbol;Acc:HGNC:9069]	protein_coding;retained_intron	DOID:684(hepatocellular_carcinoma);DOID:934(viral_infectious_disease);DOID:3571(liver_cancer);DOID:0050117(disease_by_infectious_agent);DOID:913(atrophic_muscular_disease);DOID:4(disease);DOID:5419(schizophrenia);DOID:2730(epidermolysis_bullosa);DOID:440(neuromuscular_disease);DOID:16(integumentary_system_disease);DOID:4644(epidermolysis_bullosa_simplex);DOID:162(cancer);DOID:3119(gastrointestina…	R_HSA_1474290(Collagen_formation);R_HSA_111465(Apoptotic_cleavage_of_cellular_proteins);R_HSA_1474244(Extracellular_matrix_organization);R_HSA_446728(Cell_junction_organization);R_HSA_109581(Apoptosis);R_HSA_264870(Caspase_mediated_cleavage_of_cytoskeletal_proteins);R_HSA_2022090(Assembly_of_collagen_fibrils_and_other_multimeric_structures);R_HSA_1500931(Cell_Cell_communication);R_HSA_446107(Type…	17.0242	17.887	17.1287	8.91098	8.81521	8.04713	2.01914	1.01374	1.0622e-128	1.7837e-126	up	yes
ENSG00000166963	MAP1A	77436	ENST00000382031	GO:0000226(microtubule cytoskeleton organization);GO:0003779(actin binding);GO:0005198(structural molecule activity);GO:0005515(protein binding);GO:0005737(cytoplasm);GO:0005829(cytosol);GO:0005856(cytoskeleton);GO:0005874(microtubule);GO:0005875(microtubule associated complex);GO:0007409(axonogenesis);GO:0007613(memory);GO:0008017(microtubule binding);GO:0008093(cytoskeletal adaptor activity);GO…	NA	K10429	NA	microtubule associated protein 1A [Source:HGNC Symbol;Acc:HGNC:6835]	protein_coding	DOID:4(disease);DOID:5419(schizophrenia);DOID:2468(psychotic_disorder);DOID:1561(cognitive_disorder);DOID:150(disease_of_mental_health)	NA	2.07389	2.17889	2.04515	0.227364	0.22428	0.292862	8.45921	3.08052	1.50027e-128	2.50672e-126	up	yes
ENSG00000165030	NFIL3	225326	ENST00000297689	GO:0000122(negative regulation of transcription by RNA polymerase II);GO:0000790(nuclear chromatin);GO:0000977(RNA polymerase II regulatory region sequence-specific DNA binding);GO:0000978(RNA polymerase II cis-regulatory region sequence-specific DNA binding);GO:0000981(DNA-binding transcription factor activity, RNA polymerase II-specific);GO:0001227(DNA-binding transcription repressor activity, …	NA	K09059	NA	nuclear factor, interleukin 3 regulated [Source:HGNC Symbol;Acc:HGNC:7787]	protein_coding	NA	R_HSA_400253(Circadian_Clock)	7.03177	6.81803	6.72201	23.2671	21.3063	22.6293	0.306116	-1.70785	1.62539e-128	2.70227e-126	down	yes
ENSG00000133639	BTG1	58204;58206;58207	ENST00000256015;ENST00000673901;ENST00000552315	GO:0003712(transcription coregulator activity);GO:0005515(protein binding);GO:0005634(nucleus);GO:0005654(nucleoplasm);GO:0005737(cytoplasm);GO:0006355(regulation of transcription, DNA-templated);GO:0006479(protein methylation);GO:0006979(response to oxidative stress);GO:0007283(spermatogenesis);GO:0008285(negative regulation of cell population proliferation);GO:0016477(cell migration);GO:0019899…	03018(RNA degradation);03018(RNA degradation)	NA	NA	BTG anti-proliferation factor 1 [Source:HGNC Symbol;Acc:HGNC:1130]	protein_coding;processed_transcript	DOID:1240(leukemia);DOID:2531(hematologic_cancer);DOID:1037(lymphoblastic_leukemia);DOID:4(disease);DOID:162(cancer);DOID:14566(disease_of_cellular_proliferation);DOID:0060083(immune_system_cancer);DOID:0050686(organ_system_cancer)	R_HSA_212436(Generic_Transcription_Pathway);R_HSA_9614085(FOXO_mediated_transcription);R_HSA_74160(Gene_expression_(Transcription));R_HSA_9617828(FOXO_mediated_transcription_of_cell_cycle_genes);R_HSA_73857(RNA_Polymerase_II_Transcription)	1.56794	1.51564	1.43434	6.53679	6.40339	6.36745	0.233996	-2.09544	2.35314e-127	3.85466e-125	down	yes
ENSG00000143641	GALNT2	26864;26866;26868;26865	ENST00000366672;ENST00000485438;ENST00000492568;ENST00000488903	GO:0000139(Golgi membrane);GO:0002378(immunoglobulin biosynthetic process);GO:0004653(polypeptide N-acetylgalactosaminyltransferase activity);GO:0005515(protein binding);GO:0005576(extracellular region);GO:0005789(endoplasmic reticulum membrane);GO:0005794(Golgi apparatus);GO:0005795(Golgi stack);GO:0006486(protein glycosylation);GO:0006493(protein O-linked glycosylation);GO:0016020(membrane);GO:…	00512(Mucin type O-glycan biosynthesis);00512(Mucin type O-glycan biosynthesis)	NA	NA	polypeptide N-acetylgalactosaminyltransferase 2 [Source:HGNC Symbol;Acc:HGNC:4124]	protein_coding;processed_transcript	NA	R_HSA_6811442(Intra_Golgi_and_retrograde_Golgi_to_ER_traffic);R_HSA_597592(Post_translational_protein_modification);R_HSA_5653656(Vesicle_mediated_transport);R_HSA_5173105(O_linked_glycosylation);R_HSA_199991(Membrane_Trafficking);R_HSA_8856688(Golgi_to_ER_retrograde_transport);R_HSA_6811436(COPI_independent_Golgi_to_ER_retrograde_traffic);R_HSA_913709(O_linked_glycosylation_of_mucins);R_HSA_3924…	14.0723	13.4491	13.084	5.17258	4.38722	5.0007	2.78874	1.47961	7.58717e-127	1.23678e-124	up	yes
ENSG00000076067	RBMS2	55972;55978;55975;55974;55977;55979;55980	ENST00000262031;ENST00000542360;ENST00000552916;ENST00000551369;ENST00000550726;ENST00000639027;ENST00000552228	GO:0003676(nucleic acid binding);GO:0003723(RNA binding);GO:0003730(mRNA 3'-UTR binding);GO:0005634(nucleus);GO:0005737(cytoplasm);GO:0005829(cytosol);GO:0006396(RNA processing);GO:0008143(poly(A) binding);GO:0008266(poly(U) RNA binding);GO:1990904(ribonucleoprotein complex);GO:1990904(ribonucleoprotein complex)	NA	NA	NA	RNA binding motif single stranded interacting protein 2 [Source:HGNC Symbol;Acc:HGNC:9909]	protein_coding;nonsense_mediated_decay;processed_transcript	NA	NA	5.49466	5.64486	5.45913	11.942	11.4965	11.4022	0.476415	-1.06971	2.12396e-126	3.42881e-124	down	yes
ENSG00000140199	SLC12A6	76301;76304;76311;76302;76305;76317;76316;76308;76306;76315;76307;76314;76318	ENST00000354181;ENST00000397707;ENST00000561080;ENST00000290209;ENST00000560611;ENST00000560023;ENST00000558950;ENST00000559664;ENST00000458406;ENST00000559441;ENST00000559523;ENST00000559076;ENST00000675289	GO:0001525(angiogenesis);GO:0005886(plasma membrane);GO:0005887(integral component of plasma membrane);GO:0006811(ion transport);GO:0006813(potassium ion transport);GO:0006884(cell volume homeostasis);GO:0007268(chemical synaptic transmission);GO:0008519(ammonium transmembrane transporter activity);GO:0015293(symporter activity);GO:0015377(cation:chloride symporter activity);GO:0015379(potassium:…	NA	K14427	NA	solute carrier family 12 member 6 [Source:HGNC Symbol;Acc:HGNC:10914]	protein_coding;nonsense_mediated_decay;retained_intron	DOID:225(syndrome);DOID:4(disease);DOID:162(cancer);DOID:14566(disease_of_cellular_proliferation)	R_HSA_382551(Transport_of_small_molecules);R_HSA_426117(Cation_coupled_Chloride_cotransporters);R_HSA_425407(SLC_mediated_transmembrane_transport);R_HSA_5619115(Disorders_of_transmembrane_transporters);R_HSA_5619102(SLC_transporter_disorders);R_HSA_5619039(Defective_SLC12A6_causes_agenesis_of_the_corpus_callosum,_with_peripheral_neuropathy_(ACCPN));R_HSA_425393(Transport_of_inorganic_cations/anio…	4.26243	4.10006	4.17112	9.42678	9.32498	8.95965	0.452291	-1.14468	7.07275e-126	1.12548e-123	down	yes
ENSG00000196449	YRDC	12741	ENST00000373044	GO:0000049(tRNA binding);GO:0003725(double-stranded RNA binding);GO:0005737(cytoplasm);GO:0005739(mitochondrion);GO:0006450(regulation of translational fidelity);GO:0016020(membrane);GO:0016779(nucleotidyltransferase activity);GO:0051051(negative regulation of transport)	NA	NA	NA	yrdC N6-threonylcarbamoyltransferase domain containing [Source:HGNC Symbol;Acc:HGNC:28905]	protein_coding	NA	NA	17.5775	18.3747	18.023	41.0491	43.0105	43.8311	0.422042	-1.24454	1.16686e-125	1.84801e-123	down	yes
ENSG00000138678	GPAT3	174807;174808;174806;174809;174811;174810;174804	ENST00000264409;ENST00000395226;ENST00000506766;ENST00000509412;ENST00000509044;ENST00000513683;ENST00000514309	GO:0003841(1-acylglycerol-3-phosphate O-acyltransferase activity);GO:0004366(glycerol-3-phosphate O-acyltransferase activity);GO:0005783(endoplasmic reticulum);GO:0005789(endoplasmic reticulum membrane);GO:0006629(lipid metabolic process);GO:0006654(phosphatidic acid biosynthetic process);GO:0008654(phospholipid biosynthetic process);GO:0016020(membrane);GO:0016021(integral component of membrane)…	00561(Glycerolipid metabolism);00564(Glycerophospholipid metabolism);00564(Glycerophospholipid metabolism)	K13506	EC:2.3.1.15	glycerol-3-phosphate acyltransferase 3 [Source:HGNC Symbol;Acc:HGNC:28157]	protein_coding;processed_transcript;retained_intron	NA	R_HSA_1483206(Glycerophospholipid_biosynthesis);R_HSA_556833(Metabolism_of_lipids);R_HSA_1483257(Phospholipid_metabolism);R_HSA_1483166(Synthesis_of_PA);R_HSA_1430728(Metabolism)	4.24332	4.00994	4.07802	12.9098	13.141	14.3992	0.304853	-1.71382	1.84917e-125	2.9148e-123	down	yes
ENSG00000100347	SAMM50	155413;155415;155416;155418;155412	ENST00000350028;ENST00000474323;ENST00000494795;ENST00000493621;ENST00000493161	GO:0001401(SAM complex);GO:0005515(protein binding);GO:0005737(cytoplasm);GO:0005739(mitochondrion);GO:0005741(mitochondrial outer membrane);GO:0007007(inner mitochondrial membrane organization);GO:0016020(membrane);GO:0016021(integral component of membrane);GO:0019867(outer membrane);GO:0033108(mitochondrial respiratory chain complex assembly);GO:0034622(cellular protein-containing complex assem…	NA	K07277	NA	SAMM50 sorting and assembly machinery component [Source:HGNC Symbol;Acc:HGNC:24276]	protein_coding;retained_intron;processed_transcript	NA	R_HSA_194315(Signaling_by_Rho_GTPases);R_HSA_1268020(Mitochondrial_protein_import);R_HSA_9012999(RHO_GTPase_cycle);R_HSA_1592230(Mitochondrial_biogenesis);R_HSA_9716542(Signaling_by_Rho_GTPases,_Miro_GTPases_and_RHOBTB3);R_HSA_1852241(Organelle_biogenesis_and_maintenance);R_HSA_9609507(Protein_localization);R_HSA_162582(Signal_Transduction);R_HSA_9013404(RAC2_GTPase_cycle);R_HSA_8949613(Cristae_f…	12.5567	12.3567	12.5065	4.94563	4.98524	5.30656	2.45578	1.29618	3.22021e-125	5.05211e-123	up	yes
ENSG00000131018	SYNE1	200254;200277;200253;200258;200255;200257;200278;200251;200275;200262;200263;200261;200269;200267;200287;200295;200276;200250;200298;200272;200279;200280;200274;200270;200271;200273	ENST00000423061;ENST00000471834;ENST00000367257;ENST00000367251;ENST00000367255;ENST00000672169;ENST00000454018;ENST00000478916;ENST00000490135;ENST00000367256;ENST00000672154;ENST00000409694;ENST00000490866;ENST00000472563;ENST00000367248;ENST00000535896;ENST00000448038;ENST00000341594;ENST00000468937;ENST00000488376;ENST00000469439;ENST00000461872;ENST00000537033;ENST00000545694;ENST00000489156…	GO:0000932(P-body);GO:0003723(RNA binding);GO:0003779(actin binding);GO:0005515(protein binding);GO:0005521(lamin binding);GO:0005634(nucleus);GO:0005635(nuclear envelope);GO:0005640(nuclear outer membrane);GO:0005654(nucleoplasm);GO:0005730(nucleolus);GO:0005737(cytoplasm);GO:0005794(Golgi apparatus);GO:0005856(cytoskeleton);GO:0006997(nucleus organization);GO:0007010(cytoskeleton organization);…	NA	K19326	NA	spectrin repeat containing nuclear envelope protein 1 [Source:HGNC Symbol;Acc:HGNC:17089]	protein_coding;retained_intron	DOID:913(atrophic_muscular_disease);DOID:4(disease);DOID:440(neuromuscular_disease);DOID:162(cancer);DOID:863(nervous_system_disease);DOID:9884(muscular_dystrophy);DOID:14566(disease_of_cellular_proliferation);DOID:870(neuropathy);DOID:7(disease_of_anatomical_entity)	R_HSA_1640170(Cell_Cycle);R_HSA_1500620(Meiosis);R_HSA_1221632(Meiotic_synapsis);R_HSA_1474165(Reproduction)	0.365245	0.362942	0.388313	1.25166	1.24468	1.11158	0.309459	-1.69218	2.8214e-124	4.38525e-122	down	yes
ENSG00000196611	MMP1	46700	ENST00000315274	GO:0004175(endopeptidase activity);GO:0004222(metalloendopeptidase activity);GO:0004252(serine-type endopeptidase activity);GO:0005576(extracellular region);GO:0006508(proteolysis);GO:0008233(peptidase activity);GO:0008237(metallopeptidase activity);GO:0008270(zinc ion binding);GO:0016032(viral process);GO:0016787(hydrolase activity);GO:0019221(cytokine-mediated signaling pathway);GO:0022617(extr…	03320(PPAR signaling pathway);04657(IL-17 signaling pathway);04926(Relaxin signaling pathway);05200(Pathways in cancer);05219(Bladder cancer);05323(Rheumatoid arthritis)	K01388	EC:3.4.24.7	matrix metallopeptidase 1 [Source:HGNC Symbol;Acc:HGNC:7155]	protein_coding	DOID:18(urinary_system_disease);DOID:1176(bronchial_disease);DOID:0080001(bone_disease);DOID:684(hepatocellular_carcinoma);DOID:4959(epidermolysis_bullosa_dystrophica);DOID:3996(urinary_system_cancer);DOID:2394(ovarian_cancer);DOID:10591(pre_eclampsia);DOID:1612(breast_cancer);DOID:6000(congestive_heart_failure);DOID:2531(hematologic_cancer);DOID:3744(cervical_squamous_cell_carcinoma);DOID:4897(b…	R_HSA_210991(Basigin_interactions);R_HSA_1442490(Collagen_degradation);R_HSA_1474244(Extracellular_matrix_organization);R_HSA_1280215(Cytokine_Signaling_in_Immune_system);R_HSA_1592389(Activation_of_Matrix_Metalloproteinases);R_HSA_202733(Cell_surface_interactions_at_the_vascular_wall);R_HSA_168256(Immune_System);R_HSA_392499(Metabolism_of_proteins);R_HSA_381426(Regulation_of_Insulin_like_Growth_…	23.3503	23.7767	22.722	48.9064	48.7095	51.0127	0.469957	-1.0894	4.10979e-124	6.35819e-122	down	yes
ENSG00000117616	RSRP1	11095;11110;11099;11098;11097;11094;11127;11128;11103;11126;11096;11102;11093;11101;11124;11104	ENST00000498238;ENST00000450820;ENST00000473314;ENST00000568254;ENST00000565733;ENST00000243189;ENST00000566599;ENST00000564413;ENST00000491378;ENST00000567741;ENST00000566395;ENST00000475766;ENST00000569495;ENST00000564223;ENST00000568399;ENST00000431849	GO:0005515(protein binding);GO:0005515(protein binding)	NA	NA	NA	arginine and serine rich protein 1 [Source:HGNC Symbol;Acc:HGNC:25234]	retained_intron;processed_transcript;nonsense_mediated_decay;protein_coding	NA	NA	7.90322	8.29259	8.87713	2.61871	2.42747	2.68932	3.24128	1.69657	6.94518e-123	1.05494e-120	up	yes
ENSG00000154781	CCDC174	157348;157350;157349;157352;157351;157347	ENST00000383794;ENST00000303688;ENST00000463438;ENST00000476763;ENST00000465759;ENST00000611584	GO:0005515(protein binding);GO:0005634(nucleus);GO:0005654(nucleoplasm);GO:0005654(nucleoplasm)	NA	NA	NA	coiled-coil domain containing 174 [Source:HGNC Symbol;Acc:HGNC:28033]	protein_coding;retained_intron;processed_transcript	NA	NA	5.59442	5.29002	5.42345	15.4822	14.7819	16.0703	0.351961	-1.50651	2.01881e-122	3.0526e-120	down	yes
ENSG00000144233	AMMECR1L	135010;135011	ENST00000272647;ENST00000393001	GO:0005634(nucleus);GO:0005634(nucleus)	NA	NA	NA	AMMECR1 like [Source:HGNC Symbol;Acc:HGNC:28658]	protein_coding	NA	NA	11.4402	11.2411	12.2006	24.8115	24.1873	23.9348	0.47827	-1.0641	2.75292e-121	4.1069e-119	down	yes
ENSG00000181852	RNF41	55803;55795;55793;55797;55794;55802;55800;55796;55799;55801;55798;55804	ENST00000548225;ENST00000547967;ENST00000345093;ENST00000552656;ENST00000615206;ENST00000549119;ENST00000552244;ENST00000394013;ENST00000551711;ENST00000549038;ENST00000548120;ENST00000550379	GO:0000209(protein polyubiquitination);GO:0004842(ubiquitin-protein transferase activity);GO:0005128(erythropoietin receptor binding);GO:0005135(interleukin-3 receptor binding);GO:0005515(protein binding);GO:0005829(cytosol);GO:0006914(autophagy);GO:0006915(apoptotic process);GO:0008270(zinc ion binding);GO:0008285(negative regulation of cell population proliferation);GO:0010468(regulation of gen…	04144(Endocytosis);04144(Endocytosis)	K11981	EC:2.3.2.27	ring finger protein 41 [Source:HGNC Symbol;Acc:HGNC:18401]	retained_intron;nonsense_mediated_decay;protein_coding	NA	R_HSA_983169(Class_I_MHC_mediated_antigen_processing_&_presentation);R_HSA_1358803(Downregulation_of_ERBB2:ERBB3_signaling);R_HSA_168256(Immune_System);R_HSA_983168(Antigen_processing:_Ubiquitination_&_Proteasome_degradation);R_HSA_162582(Signal_Transduction);R_HSA_1227986(Signaling_by_ERBB2);R_HSA_1280218(Adaptive_Immune_System);R_HSA_8863795(Downregulation_of_ERBB2_signaling);R_HSA_9006934(Sign…	13.5639	11.7826	13.198	28.1365	27.8349	27.5581	0.461448	-1.11576	1.48165e-120	2.20055e-118	down	yes
ENSG00000120690	ELF1	63561;63563;63564;63562;63565	ENST00000239882;ENST00000625359;ENST00000635415;ENST00000498824;ENST00000405737	GO:0000790(nuclear chromatin);GO:0000978(RNA polymerase II cis-regulatory region sequence-specific DNA binding);GO:0000981(DNA-binding transcription factor activity, RNA polymerase II-specific);GO:0001228(DNA-binding transcription activator activity, RNA polymerase II-specific);GO:0001817(regulation of cytokine production);GO:0001959(regulation of cytokine-mediated signaling pathway);GO:0003677(D…	NA	NA	NA	E74 like ETS transcription factor 1 [Source:HGNC Symbol;Acc:HGNC:3316]	protein_coding;nonsense_mediated_decay	DOID:4(disease);DOID:162(cancer);DOID:14566(disease_of_cellular_proliferation)	R_HSA_212436(Generic_Transcription_Pathway);R_HSA_8939247(RUNX1_regulates_transcription_of_genes_involved_in_interleukin_signaling);R_HSA_74160(Gene_expression_(Transcription));R_HSA_73857(RNA_Polymerase_II_Transcription);R_HSA_8939245(RUNX1_regulates_transcription_of_genes_involved_in_BCR_signaling);R_HSA_8878171(Transcriptional_regulation_by_RUNX1)	16.5199	15.5319	15.5775	31.6466	31.5992	33.8798	0.490389	-1.028	3.14616e-120	4.652e-118	down	yes
ENSG00000113369	ARRDC3	184531;184533;184534;184532;184535;184537;184536	ENST00000265138;ENST00000505631;ENST00000514284;ENST00000511391;ENST00000508948;ENST00000507075;ENST00000503192	GO:0001659(temperature homeostasis);GO:0005515(protein binding);GO:0005737(cytoplasm);GO:0005764(lysosome);GO:0005768(endosome);GO:0005769(early endosome);GO:0005886(plasma membrane);GO:0015031(protein transport);GO:0016020(membrane);GO:0031651(negative regulation of heat generation);GO:0031699(beta-3 adrenergic receptor binding);GO:0043588(skin development);GO:0051443(positive regulation of ubiq…	NA	NA	NA	arrestin domain containing 3 [Source:HGNC Symbol;Acc:HGNC:29263]	protein_coding;retained_intron;processed_transcript	NA	NA	2.09145	2.61508	2.25304	9.25145	10.0017	8.91555	0.247068	-2.01702	6.87491e-120	1.00763e-117	down	yes
ENSG00000198743	SLC5A3	149809	ENST00000381151	GO:0005365(myo-inositol transmembrane transporter activity);GO:0005367(myo-inositol:sodium symporter activity);GO:0005412(glucose:sodium symporter activity);GO:0005886(plasma membrane);GO:0005887(integral component of plasma membrane);GO:0006020(inositol metabolic process);GO:0006811(ion transport);GO:0006814(sodium ion transport);GO:0007422(peripheral nervous system development);GO:0015146(pento…	NA	NA	NA	solute carrier family 5 member 3 [Source:HGNC Symbol;Acc:HGNC:11038]	protein_coding	DOID:225(syndrome);DOID:4(disease);DOID:4194(glucose_metabolism_disease);DOID:0014667(disease_of_metabolism);DOID:11612(polycystic_ovary_syndrome);DOID:0060158(acquired_metabolic_disease);DOID:9351(diabetes_mellitus);DOID:0050013(carbohydrate_metabolism_disease)	R_HSA_382551(Transport_of_small_molecules);R_HSA_425407(SLC_mediated_transmembrane_transport);R_HSA_429593(Inositol_transporters);R_HSA_425366(Transport_of_bile_salts_and_organic_acids,_metal_ions_and_amine_compounds)	7.37158	7.81239	7.63182	3.29362	3.26648	3.42129	2.28583	1.19272	8.20733e-120	1.19766e-117	up	yes
ENSG00000150938	CRIM1	128615;128616;128623;128618;128617;128619;128621	ENST00000280527;ENST00000426856;ENST00000413985;ENST00000473403;ENST00000428774;ENST00000477491;ENST00000481321	GO:0001558(regulation of cell growth);GO:0004857(enzyme inhibitor activity);GO:0004867(serine-type endopeptidase inhibitor activity);GO:0005010(insulin-like growth factor-activated receptor activity);GO:0005515(protein binding);GO:0005520(insulin-like growth factor binding);GO:0005576(extracellular region);GO:0005886(plasma membrane);GO:0007399(nervous system development);GO:0010951(negative regu…	NA	NA	NA	cysteine rich transmembrane BMP regulator 1 [Source:HGNC Symbol;Acc:HGNC:2359]	protein_coding;processed_transcript;retained_intron	DOID:1240(leukemia);DOID:2531(hematologic_cancer);DOID:4(disease);DOID:162(cancer);DOID:14566(disease_of_cellular_proliferation);DOID:0060083(immune_system_cancer);DOID:0050686(organ_system_cancer)	NA	8.325	7.89986	8.06304	17.917	16.9568	16.5043	0.472729	-1.08092	1.76504e-119	2.56445e-117	down	yes
ENSG00000174243	DDX23	53776;53781;53779;53778;53786;53784;53790;53782;53793;53785;53787;53789;53788;53783;53791	ENST00000308025;ENST00000552802;ENST00000549795;ENST00000551331;ENST00000552069;ENST00000547135;ENST00000552512;ENST00000547290;ENST00000552555;ENST00000547165;ENST00000551189;ENST00000551098;ENST00000553182;ENST00000553065;ENST00000552369	GO:0000166(nucleotide binding);GO:0000354(cis assembly of pre-catalytic spliceosome);GO:0000375(RNA splicing, via transesterification reactions);GO:0000398(mRNA splicing, via spliceosome);GO:0000785(chromatin);GO:0003676(nucleic acid binding);GO:0003723(RNA binding);GO:0003724(RNA helicase activity);GO:0004386(helicase activity);GO:0005515(protein binding);GO:0005524(ATP binding);GO:0005634(nucle…	03040(Spliceosome);03040(Spliceosome)	NA	NA	DEAD-box helicase 23 [Source:HGNC Symbol;Acc:HGNC:17347]	protein_coding;nonsense_mediated_decay;retained_intron;processed_transcript	NA	R_HSA_72163(mRNA_Splicing_Major_Pathway);R_HSA_8953854(Metabolism_of_RNA);R_HSA_72203(Processing_of_Capped_Intron_Containing_Pre_mRNA);R_HSA_72165(mRNA_Splicing_Minor_Pathway);R_HSA_72172(mRNA_Splicing)	27.4697	27.8404	28.6283	13.0893	13.8928	14.2598	2.03527	1.02522	2.25546e-119	3.2628e-117	up	yes
ENSG00000111981	ULBP1	200143	ENST00000229708	GO:0002376(immune system process);GO:0005515(protein binding);GO:0005615(extracellular space);GO:0005783(endoplasmic reticulum);GO:0005829(cytosol);GO:0005886(plasma membrane);GO:0009897(external side of plasma membrane);GO:0016020(membrane);GO:0016032(viral process);GO:0030101(natural killer cell activation);GO:0031225(anchored component of membrane);GO:0042267(natural killer cell mediated cytot…	04650(Natural killer cell mediated cytotoxicity)	K07986	NA	UL16 binding protein 1 [Source:HGNC Symbol;Acc:HGNC:14893]	protein_coding	NA	R_HSA_198933(Immunoregulatory_interactions_between_a_Lymphoid_and_a_non_Lymphoid_cell);R_HSA_168256(Immune_System);R_HSA_1280218(Adaptive_Immune_System)	4.99616	4.3556	4.73405	15.6965	16.4094	15.0503	0.298706	-1.7432	2.42195e-119	3.48855e-117	down	yes
ENSG00000204387	SNHG32	193698;193695;193705;193697;193699;193704;193700;193701;193702;193696	ENST00000375638;ENST00000375640;ENST00000395788;ENST00000375635;ENST00000648677;ENST00000375633;ENST00000375642;ENST00000614363;ENST00000395789;ENST00000375641	NA	NA	NA	NA	small nucleolar RNA host gene 32 [Source:HGNC Symbol;Acc:HGNC:19078]	lncRNA	NA	NA	26.9891	24.5514	25.6146	56.5425	60.2682	59.6929	0.437131	-1.19386	1.90297e-118	2.71759e-116	down	yes
ENSG00000137831	UACA	79986;79997;79985;79996;79995;79991;79992;79988;79989;79993;79994;79998	ENST00000379983;ENST00000559183;ENST00000322954;ENST00000560951;ENST00000559156;ENST00000558758;ENST00000559290;ENST00000559206;ENST00000560831;ENST00000558308;ENST00000560523;ENST00000560167	GO:0003674(molecular_function);GO:0005515(protein binding);GO:0005576(extracellular region);GO:0005634(nucleus);GO:0005654(nucleoplasm);GO:0005737(cytoplasm);GO:0005829(cytosol);GO:0005856(cytoskeleton);GO:0008150(biological_process);GO:0043280(positive regulation of cysteine-type endopeptidase activity involved in apoptotic process);GO:0070062(extracellular exosome);GO:0097190(apoptotic signalin…	NA	NA	NA	uveal autoantigen with coiled-coil domains and ankyrin repeats [Source:HGNC Symbol;Acc:HGNC:15947]	protein_coding;processed_transcript;retained_intron	NA	R_HSA_194315(Signaling_by_Rho_GTPases);R_HSA_9012999(RHO_GTPase_cycle);R_HSA_111471(Apoptotic_factor_mediated_response);R_HSA_9716542(Signaling_by_Rho_GTPases,_Miro_GTPases_and_RHOBTB3);R_HSA_9627069(Regulation_of_the_apoptosome_activity);R_HSA_9013407(RHOH_GTPase_cycle);R_HSA_109581(Apoptosis);R_HSA_162582(Signal_Transduction);R_HSA_111458(Formation_of_apoptosome);R_HSA_5357801(Programmed_Cell_D…	5.2955	5.00956	5.33258	12.9258	11.1972	13.0023	0.421211	-1.24738	3.88918e-117	5.4152e-115	down	yes
ENSG00000023572	GLRX2	24096;24098;24097;24099	ENST00000608166;ENST00000367439;ENST00000367440;ENST00000472197	GO:0003756(protein disulfide isomerase activity);GO:0005515(protein binding);GO:0005634(nucleus);GO:0005654(nucleoplasm);GO:0005739(mitochondrion);GO:0005759(mitochondrial matrix);GO:0006355(regulation of transcription, DNA-templated);GO:0006749(glutathione metabolic process);GO:0006915(apoptotic process);GO:0007568(aging);GO:0008794(arsenate reductase (glutaredoxin) activity);GO:0009055(electron…	NA	K03676	NA	glutaredoxin 2 [Source:HGNC Symbol;Acc:HGNC:16065]	nonsense_mediated_decay;protein_coding;processed_transcript	NA	NA	8.01353	8.09116	8.00374	16.4094	16.0455	17.3397	0.484157	-1.04645	3.91196e-117	5.42432e-115	down	yes
ENSG00000180573	H2AC6	192365;192364;192366	ENST00000314088;ENST00000377791;ENST00000602637	GO:0000786(nucleosome);GO:0000790(nuclear chromatin);GO:0003674(molecular_function);GO:0003677(DNA binding);GO:0005634(nucleus);GO:0005654(nucleoplasm);GO:0005694(chromosome);GO:0006325(chromatin organization);GO:0006342(chromatin silencing);GO:0008285(negative regulation of cell population proliferation);GO:0046982(protein heterodimerization activity);GO:0070062(extracellular exosome);GO:0070062…	04217(Necroptosis);05034(Alcoholism);05322(Systemic lupus erythematosus);05322(Systemic lupus erythematosus)	K11251	NA	H2A clustered histone 6 [Source:HGNC Symbol;Acc:HGNC:4733]	nonsense_mediated_decay;protein_coding	NA	R_HSA_212436(Generic_Transcription_Pathway);R_HSA_2262752(Cellular_responses_to_stress);R_HSA_194315(Signaling_by_Rho_GTPases);R_HSA_73854(RNA_Polymerase_I_Promoter_Clearance);R_HSA_9609646(HCMV_Infection);R_HSA_3214858(RMTs_methylate_histone_arginines);R_HSA_201681(TCF_dependent_signaling_in_response_to_WNT);R_HSA_2559582(Senescence_Associated_Secretory_Phenotype_(SASP));R_HSA_9670095(Inhibition…	2.13245	2.04298	1.97799	11.8744	12.8294	13.4642	0.161219	-2.6329	3.16041e-116	4.32834e-114	down	yes
ENSG00000123836	PFKFB2	25242;25241;25244;25238;25243;25246;25245	ENST00000367080;ENST00000464777;ENST00000367079;ENST00000411990;ENST00000468857;ENST00000483688;ENST00000473310	GO:0000166(nucleotide binding);GO:0003824(catalytic activity);GO:0003873(6-phosphofructo-2-kinase activity);GO:0004331(fructose-2,6-bisphosphate 2-phosphatase activity);GO:0005515(protein binding);GO:0005524(ATP binding);GO:0005654(nucleoplasm);GO:0005737(cytoplasm);GO:0005829(cytosol);GO:0006000(fructose metabolic process);GO:0006003(fructose 2,6-bisphosphate metabolic process);GO:0006007(glucos…	00051(Fructose and mannose metabolism);04152(AMPK signaling pathway);04919(Thyroid hormone signaling pathway);04919(Thyroid hormone signaling pathway)	K19029	3.1.3.46;EC:2.7.1.105	6-phosphofructo-2-kinase/fructose-2,6-biphosphatase 2 [Source:HGNC Symbol;Acc:HGNC:8873]	protein_coding;nonsense_mediated_decay;retained_intron;processed_transcript	DOID:4(disease);DOID:162(cancer);DOID:14566(disease_of_cellular_proliferation)	R_HSA_71387(Metabolism_of_carbohydrates);R_HSA_70326(Glucose_metabolism);R_HSA_70171(Glycolysis);R_HSA_9634600(Regulation_of_glycolysis_by_fructose_2,6_bisphosphate_metabolism);R_HSA_1430728(Metabolism)	4.87393	4.86229	5.39967	11.4315	11.2865	10.8533	0.450858	-1.14925	2.7733e-115	3.78267e-113	down	yes
ENSG00000162852	CNST	27848;27849;27847;27850	ENST00000366513;ENST00000366512;ENST00000483271;ENST00000366511	GO:0005515(protein binding);GO:0005794(Golgi apparatus);GO:0005802(trans-Golgi network);GO:0005886(plasma membrane);GO:0010923(negative regulation of phosphatase activity);GO:0016020(membrane);GO:0016021(integral component of membrane);GO:0019902(phosphatase binding);GO:0030133(transport vesicle);GO:0031410(cytoplasmic vesicle);GO:0032991(protein-containing complex);GO:0042998(positive regulation…	NA	K17581	NA	consortin, connexin sorting protein [Source:HGNC Symbol;Acc:HGNC:26486]	protein_coding;processed_transcript	NA	NA	6.27997	5.91516	6.04483	14.7921	14.321	13.65	0.426535	-1.22926	4.49397e-114	6.07996e-112	down	yes
ENSG00000159842	ABR	94610;94639;94605;94609;94634;94614;94617;94635;94627;94606;94620;94621;94631;94625;94633;94624;94613;94629;94643;94618;94615;94604;94616;94612;94619;94636;94630;94632;94628	ENST00000291107;ENST00000574048;ENST00000572585;ENST00000574437;ENST00000574139;ENST00000572650;ENST00000571383;ENST00000570525;ENST00000574544;ENST00000544583;ENST00000577052;ENST00000574257;ENST00000570441;ENST00000575770;ENST00000575934;ENST00000574875;ENST00000573559;ENST00000571945;ENST00000571543;ENST00000571022;ENST00000570688;ENST00000302538;ENST00000571120;ENST00000536794;ENST00000572152…	GO:0002692(negative regulation of cellular extravasation);GO:0004674(protein serine/threonine kinase activity);GO:0005085(guanyl-nucleotide exchange factor activity);GO:0005096(GTPase activator activity);GO:0005515(protein binding);GO:0005829(cytosol);GO:0005886(plasma membrane);GO:0006468(protein phosphorylation);GO:0007165(signal transduction);GO:0007186(G protein-coupled receptor signaling pat…	NA	NA	NA	ABR activator of RhoGEF and GTPase [Source:HGNC Symbol;Acc:HGNC:81]	protein_coding;processed_transcript;retained_intron;nonsense_mediated_decay	NA	R_HSA_194315(Signaling_by_Rho_GTPases);R_HSA_9012999(RHO_GTPase_cycle);R_HSA_204998(Cell_death_signalling_via_NRAGE,_NRIF_and_NADE);R_HSA_193648(NRAGE_signals_death_through_JNK);R_HSA_73887(Death_Receptor_Signalling);R_HSA_9013106(RHOC_GTPase_cycle);R_HSA_9013149(RAC1_GTPase_cycle);R_HSA_9716542(Signaling_by_Rho_GTPases,_Miro_GTPases_and_RHOBTB3);R_HSA_9013148(CDC42_GTPase_cycle);R_HSA_9013423(RA…	7.07621	6.91453	7.06465	3.14008	3.09848	2.94342	2.29312	1.19731	7.50099e-113	1.00667e-110	up	yes
ENSG00000128564	VGF	208202;208204	ENST00000249330;ENST00000445482	GO:0001541(ovarian follicle development);GO:0002021(response to dietary excess);GO:0003674(molecular_function);GO:0005179(hormone activity);GO:0005184(neuropeptide hormone activity);GO:0005576(extracellular region);GO:0005615(extracellular space);GO:0005788(endoplasmic reticulum lumen);GO:0005794(Golgi apparatus);GO:0006091(generation of precursor metabolites and energy);GO:0007165(signal transdu…	NA	NA	NA	VGF nerve growth factor inducible [Source:HGNC Symbol;Acc:HGNC:12684]	protein_coding	DOID:230(lateral_sclerosis);DOID:4(disease);DOID:3312(bipolar_disorder);DOID:1289(neurodegenerative_disease);DOID:332(amyotrophic_lateral_sclerosis);DOID:863(nervous_system_disease);DOID:331(central_nervous_system_disease);DOID:1561(cognitive_disorder);DOID:3324(mood_disorder);DOID:150(disease_of_mental_health);DOID:231(motor_neuron_disease);DOID:7(disease_of_anatomical_entity)	R_HSA_166520(Signaling_by_NTRKs);R_HSA_597592(Post_translational_protein_modification);R_HSA_9031628(NGF_stimulated_transcription);R_HSA_198725(Nuclear_Events_(kinase_and_transcription_factor_activation));R_HSA_162582(Signal_Transduction);R_HSA_392499(Metabolism_of_proteins);R_HSA_381426(Regulation_of_Insulin_like_Growth_Factor_(IGF)_transport_and_uptake_by_Insulin_like_Growth_Factor_Binding_Prot…	10.0645	10.1587	10.7557	24.8332	24.8014	26.7021	0.405819	-1.30109	1.24696e-112	1.66015e-110	down	yes
ENSG00000152127	MGAT5	135433;135432;135436;135431;135437	ENST00000409645;ENST00000468758;ENST00000488365;ENST00000481801;ENST00000281923	GO:0000139(Golgi membrane);GO:0004864(protein phosphatase inhibitor activity);GO:0005576(extracellular region);GO:0005794(Golgi apparatus);GO:0006486(protein glycosylation);GO:0006487(protein N-linked glycosylation);GO:0008375(acetylglucosaminyltransferase activity);GO:0016020(membrane);GO:0016021(integral component of membrane);GO:0016740(transferase activity);GO:0016757(transferase activity, tr…	00510(N-Glycan biosynthesis);00510(N-Glycan biosynthesis)	K00744	EC:2.4.1.155	alpha-1,6-mannosylglycoprotein 6-beta-N-acetylglucosaminyltransferase [Source:HGNC Symbol;Acc:HGNC:7049]	protein_coding;processed_transcript	DOID:0080001(bone_disease);DOID:684(hepatocellular_carcinoma);DOID:3996(urinary_system_cancer);DOID:17(musculoskeletal_system_disease);DOID:3571(liver_cancer);DOID:4(disease);DOID:9256(colorectal_cancer);DOID:3856(male_reproductive_organ_cancer);DOID:5672(large_intestine_cancer);DOID:848(arthritis);DOID:162(cancer);DOID:3119(gastrointestinal_system_cancer);DOID:14566(disease_of_cellular_prolifera…	R_HSA_446203(Asparagine_N_linked_glycosylation);R_HSA_9694516(SARS_CoV_2_Infection);R_HSA_597592(Post_translational_protein_modification);R_HSA_9679506(SARS_CoV_Infections);R_HSA_975577(N_Glycan_antennae_elongation);R_HSA_948021(Transport_to_the_Golgi_and_subsequent_modification);R_HSA_9694635(Translation_of_structural_proteins);R_HSA_392499(Metabolism_of_proteins);R_HSA_9694548(Maturation_of_spi…	15.4249	16.0266	15.5768	8.04061	7.77037	7.43485	2.02308	1.01656	2.69262e-112	3.55649e-110	up	yes
ENSG00000124171	PARD6B	146990;146991	ENST00000371610;ENST00000396039	GO:0005080(protein kinase C binding);GO:0005515(protein binding);GO:0005634(nucleus);GO:0005737(cytoplasm);GO:0005829(cytosol);GO:0005886(plasma membrane);GO:0005923(bicellular tight junction);GO:0005938(cell cortex);GO:0007043(cell-cell junction assembly);GO:0007049(cell cycle);GO:0007098(centrosome cycle);GO:0007163(establishment or maintenance of cell polarity);GO:0007409(axonogenesis);GO:0016…	04015(Rap1 signaling pathway);04144(Endocytosis);04360(Axon guidance);04390(Hippo signaling pathway);04530(Tight junction);05165(Human papillomavirus infection);05165(Human papillomavirus infection)	K06093	NA	par-6 family cell polarity regulator beta [Source:HGNC Symbol;Acc:HGNC:16245]	protein_coding	NA	R_HSA_446728(Cell_junction_organization);R_HSA_421270(Cell_cell_junction_organization);R_HSA_420029(Tight_junction_interactions);R_HSA_1500931(Cell_Cell_communication)	8.59786	8.0892	8.77467	20.1855	18.5679	20.6172	0.428861	-1.22142	5.05993e-112	6.657e-110	down	yes
ENSG00000226137	BAIAP2-DT	107104;107103	ENST00000573167;ENST00000577066	NA	NA	NA	NA	BAIAP2 divergent transcript [Source:HGNC Symbol;Acc:HGNC:44342]	lncRNA	NA	NA	4.62331	4.5896	4.5042	0.644594	0.652102	0.797983	6.54855	2.71118	1.03832e-111	1.35537e-109	up	yes
ENSG00000214021	TTLL3	156777;156767;156772;156779;156780;156757;156759;156751;156763;156753;156778;156766;156760;156775;156781;156762;156749;156752;156765;156774;156771;156758;156750;156770;156782;156776	ENST00000602338;ENST00000496526;ENST00000383827;ENST00000492440;ENST00000466245;ENST00000430718;ENST00000426895;ENST00000419081;ENST00000430390;ENST00000459758;ENST00000482269;ENST00000310252;ENST00000426827;ENST00000438141;ENST00000471058;ENST00000422738;ENST00000414814;ENST00000438596;ENST00000483051;ENST00000455274;ENST00000443148;ENST00000427220;ENST00000452597;ENST00000452823;ENST00000493241…	GO:0000166(nucleotide binding);GO:0005524(ATP binding);GO:0005737(cytoplasm);GO:0005829(cytosol);GO:0005856(cytoskeleton);GO:0005874(microtubule);GO:0005929(cilium);GO:0005930(axoneme);GO:0006464(cellular protein modification process);GO:0015630(microtubule cytoskeleton);GO:0016874(ligase activity);GO:0018094(protein polyglycylation);GO:0035082(axoneme assembly);GO:0042995(cell projection);GO:006…	NA	K16608	EC:6.3.2.-	tubulin tyrosine ligase like 3 [Source:HGNC Symbol;Acc:HGNC:24483]	retained_intron;protein_coding;processed_transcript;nonsense_mediated_decay	NA	R_HSA_597592(Post_translational_protein_modification);R_HSA_8955332(Carboxyterminal_post_translational_modifications_of_tubulin);R_HSA_392499(Metabolism_of_proteins)	10.7533	10.6509	11.336	4.76905	4.54015	5.12003	2.26902	1.18207	1.07416e-111	1.3967e-109	up	yes
ENSG00000146842	TMEM209	209993;209994;210000;209995;209997;209998	ENST00000397622;ENST00000462753;ENST00000471077;ENST00000473456;ENST00000479804;ENST00000467599	GO:0016020(membrane);GO:0016021(integral component of membrane);GO:0016021(integral component of membrane)	NA	NA	NA	transmembrane protein 209 [Source:HGNC Symbol;Acc:HGNC:21898]	protein_coding;retained_intron	NA	NA	10.1018	10.1224	10.9137	22.4387	21.7523	21.4332	0.474488	-1.07556	1.01849e-110	1.30904e-108	down	yes
ENSG00000197256	KANK2	115406;115411;115415;115414;115409;115418;115416;115410	ENST00000586659;ENST00000590400;ENST00000592903;ENST00000588724;ENST00000589359;ENST00000589427;ENST00000592215;ENST00000589894	GO:0000122(negative regulation of transcription by RNA polymerase II);GO:0005515(protein binding);GO:0005737(cytoplasm);GO:0005739(mitochondrion);GO:0006915(apoptotic process);GO:0008285(negative regulation of cell population proliferation);GO:0033147(negative regulation of intracellular estrogen receptor signaling pathway);GO:0035023(regulation of Rho protein signal transduction);GO:0043069(nega…	NA	K22808	NA	KN motif and ankyrin repeat domains 2 [Source:HGNC Symbol;Acc:HGNC:29300]	protein_coding;retained_intron;processed_transcript	NA	NA	5.3738	5.54016	5.62574	1.74314	1.76545	1.64954	3.20653	1.68101	6.96849e-110	8.92207e-108	up	yes
ENSG00000051108	HERPUD1	90140;90133;90152;90134;90132;90137;90143;90146;90135;90142;90148;90138;90149;90139;90147;90144;90141	ENST00000379792;ENST00000439977;ENST00000568814;ENST00000568676;ENST00000562914;ENST00000300302;ENST00000566550;ENST00000564678;ENST00000569569;ENST00000563343;ENST00000567944;ENST00000344114;ENST00000568651;ENST00000570273;ENST00000563911;ENST00000563781;ENST00000569429	GO:0003674(molecular_function);GO:0005515(protein binding);GO:0005783(endoplasmic reticulum);GO:0005789(endoplasmic reticulum membrane);GO:0006511(ubiquitin-dependent protein catabolic process);GO:0006874(cellular calcium ion homeostasis);GO:0006986(response to unfolded protein);GO:0016020(membrane);GO:0016021(integral component of membrane);GO:0016567(protein ubiquitination);GO:0030433(ubiquitin…	04141(Protein processing in endoplasmic reticulum);04141(Protein processing in endoplasmic reticulum)	K14027	NA	homocysteine inducible ER protein with ubiquitin like domain 1 [Source:HGNC Symbol;Acc:HGNC:13744]	protein_coding;processed_transcript;retained_intron	NA	R_HSA_381042(PERK_regulates_gene_expression);R_HSA_380994(ATF4_activates_genes_in_response_to_endoplasmic_reticulum__stress);R_HSA_392499(Metabolism_of_proteins);R_HSA_381119(Unfolded_Protein_Response_(UPR))	11.0606	9.96651	10.4344	22.6009	22.9587	22.0628	0.465251	-1.10392	1.77637e-109	2.26568e-107	down	yes
ENSG00000138685	FGF2	176834;176836;176835	ENST00000264498;ENST00000644866;ENST00000608478	GO:0000165(MAPK cascade);GO:0000187(activation of MAPK activity);GO:0001525(angiogenesis);GO:0001658(branching involved in ureteric bud morphogenesis);GO:0001938(positive regulation of endothelial cell proliferation);GO:0002042(cell migration involved in sprouting angiogenesis);GO:0005104(fibroblast growth factor receptor binding);GO:0005125(cytokine activity);GO:0005178(integrin binding);GO:0005…	01521(EGFR tyrosine kinase inhibitor resistance);04010(MAPK signaling pathway);04014(Ras signaling pathway);04015(Rap1 signaling pathway);04151(PI3K-Akt signaling pathway);04550(Signaling pathways regulating pluripotency of stem cells);04810(Regulation of actin cytoskeleton);05167(Kaposi sarcoma-associated herpesvirus infection);05200(Pathways in cancer);05205(Proteoglycans in cancer);05218(Melan…	K18497	NA	fibroblast growth factor 2 [Source:HGNC Symbol;Acc:HGNC:3676]	protein_coding	DOID:0080001(bone_disease);DOID:4798(aggressive_systemic_mastocytosis);DOID:684(hepatocellular_carcinoma);DOID:3996(urinary_system_cancer);DOID:1240(leukemia);DOID:934(viral_infectious_disease);DOID:1612(breast_cancer);DOID:3458(breast_adenocarcinoma);DOID:6000(congestive_heart_failure);DOID:2531(hematologic_cancer);DOID:1324(lung_cancer);DOID:17(musculoskeletal_system_disease);DOID:5082(liver_ci…	R_HSA_190372(FGFR3c_ligand_binding_and_activation);R_HSA_5654743(Signaling_by_FGFR4);R_HSA_5654710(PI_3K_cascade:FGFR3);R_HSA_190242(FGFR1_ligand_binding_and_activation);R_HSA_5654696(Downstream_signaling_of_activated_FGFR2);R_HSA_5654221(Phospholipase_C_mediated_cascade;_FGFR2);R_HSA_1474244(Extracellular_matrix_organization);R_HSA_2033514(FGFR3_mutant_receptor_activation);R_HSA_5683057(MAPK_fam…	8.08499	8.71738	8.45663	17.286	17.4271	16.4513	0.493682	-1.01835	5.93815e-109	7.54506e-107	down	yes
ENSG00000050405	LIMA1	54287;54289;54295;54284;54283;54290;54288;54294;54282;54293;54285;54286;54291	ENST00000552783;ENST00000552720;ENST00000551486;ENST00000552823;ENST00000547825;ENST00000549064;ENST00000552909;ENST00000552045;ENST00000552491;ENST00000552008;ENST00000394943;ENST00000341247;ENST00000552338	GO:0001725(stress fiber);GO:0001726(ruffle);GO:0003779(actin binding);GO:0003785(actin monomer binding);GO:0005515(protein binding);GO:0005737(cytoplasm);GO:0005829(cytosol);GO:0005856(cytoskeleton);GO:0005886(plasma membrane);GO:0005903(brush border);GO:0005925(focal adhesion);GO:0006629(lipid metabolic process);GO:0008202(steroid metabolic process);GO:0008203(cholesterol metabolic process);GO:0…	NA	K23026	NA	LIM domain and actin binding 1 [Source:HGNC Symbol;Acc:HGNC:24636]	protein_coding;nonsense_mediated_decay;retained_intron;processed_transcript	DOID:4(disease);DOID:162(cancer);DOID:14566(disease_of_cellular_proliferation)	NA	9.16961	9.9898	9.38755	19.8617	18.5571	19.0141	0.497048	-1.00854	6.13427e-109	7.76473e-107	down	yes
ENSG00000080822	CLDND1	162814;162815;162797;162799;162822;162818;162811;162823;162817;162810;162809;162820;162798;162807;162808;162806;162795;162813;162803;162802;162805;162800;162796;162801;162812	ENST00000514537;ENST00000507411;ENST00000506885;ENST00000341181;ENST00000513988;ENST00000508659;ENST00000508902;ENST00000502980;ENST00000507944;ENST00000512147;ENST00000502299;ENST00000503799;ENST00000503004;ENST00000511667;ENST00000513452;ENST00000506927;ENST00000507874;ENST00000508503;ENST00000510545;ENST00000513873;ENST00000513287;ENST00000394185;ENST00000394180;ENST00000394181;ENST00000510541	GO:0005515(protein binding);GO:0009986(cell surface);GO:0016020(membrane);GO:0016021(integral component of membrane);GO:0016324(apical plasma membrane);GO:0016324(apical plasma membrane)	NA	NA	NA	claudin domain containing 1 [Source:HGNC Symbol;Acc:HGNC:1322]	protein_coding;retained_intron;nonsense_mediated_decay;processed_transcript	NA	NA	7.76979	7.9023	7.20425	16.8002	16.7347	16.6733	0.45563	-1.13407	5.88822e-108	7.34204e-106	down	yes
ENSG00000117174	ZNHIT6	16605	ENST00000370574	GO:0000463(maturation of LSU-rRNA from tricistronic rRNA transcript (SSU-rRNA, 5.8S rRNA, LSU-rRNA));GO:0000492(box C/D snoRNP assembly);GO:0001094(TFIID-class transcription factor complex binding);GO:0005515(protein binding);GO:0005634(nucleus);GO:0019899(enzyme binding);GO:0042254(ribosome biogenesis);GO:0042802(identical protein binding);GO:0046872(metal ion binding);GO:0048254(snoRNA localiza…	NA	NA	NA	zinc finger HIT-type containing 6 [Source:HGNC Symbol;Acc:HGNC:26089]	protein_coding	NA	NA	6.00237	5.99258	6.21611	13.065	12.542	13.4092	0.466757	-1.09926	5.67288e-107	7.02114e-105	down	yes
ENSG00000197780	TAF13	17865;17866	ENST00000461096;ENST00000338366	GO:0003677(DNA binding);GO:0003712(transcription coregulator activity);GO:0005515(protein binding);GO:0005634(nucleus);GO:0005654(nucleoplasm);GO:0005669(transcription factor TFIID complex);GO:0005730(nucleolus);GO:0006352(DNA-templated transcription, initiation);GO:0006357(regulation of transcription by RNA polymerase II);GO:0006366(transcription by RNA polymerase II);GO:0006367(transcription in…	03022(Basal transcription factors);03022(Basal transcription factors)	K03127	NA	TATA-box binding protein associated factor 13 [Source:HGNC Symbol;Acc:HGNC:11546]	nonsense_mediated_decay;protein_coding	NA	R_HSA_212436(Generic_Transcription_Pathway);R_HSA_76042(RNA_Polymerase_II_Transcription_Initiation_And_Promoter_Clearance);R_HSA_75953(RNA_Polymerase_II_Transcription_Initiation);R_HSA_167162(RNA_Polymerase_II_HIV_Promoter_Escape);R_HSA_162599(Late_Phase_of_HIV_Life_Cycle);R_HSA_74160(Gene_expression_(Transcription));R_HSA_167172(Transcription_of_the_HIV_genome);R_HSA_3700989(Transcriptional_Regu…	33.7055	33.9415	34.0441	71.0542	66.1576	72.6973	0.484453	-1.04557	2.66122e-106	3.2575e-104	down	yes
ENSG00000125844	RRBP1	143923;143922;143929;143919;143925;143920;143928	ENST00000377807;ENST00000246043;ENST00000398782;ENST00000468428;ENST00000377813;ENST00000470422;ENST00000620641	GO:0001649(osteoblast differentiation);GO:0003723(RNA binding);GO:0005783(endoplasmic reticulum);GO:0005789(endoplasmic reticulum membrane);GO:0005840(ribosome);GO:0006412(translation);GO:0015031(protein transport);GO:0016020(membrane);GO:0016021(integral component of membrane);GO:0030176(integral component of endoplasmic reticulum membrane);GO:0038023(signaling receptor activity);GO:0038023(sign…	04141(Protein processing in endoplasmic reticulum);04141(Protein processing in endoplasmic reticulum)	K14000	NA	ribosome binding protein 1 [Source:HGNC Symbol;Acc:HGNC:10448]	protein_coding;retained_intron	DOID:4(disease);DOID:162(cancer);DOID:14566(disease_of_cellular_proliferation)	NA	18.3232	18.2075	17.8891	8.57592	9.18636	9.19514	2.01873	1.01345	7.13537e-106	8.70229e-104	up	yes
ENSG00000185745	IFIT1	33141;33140	ENST00000371804;ENST00000546318	GO:0002376(immune system process);GO:0003723(RNA binding);GO:0005515(protein binding);GO:0005737(cytoplasm);GO:0005829(cytosol);GO:0009615(response to virus);GO:0016032(viral process);GO:0019060(intracellular transport of viral protein in host cell);GO:0032091(negative regulation of protein binding);GO:0043657(host cell);GO:0045070(positive regulation of viral genome replication);GO:0045071(negat…	05160(Hepatitis C);05160(Hepatitis C)	NA	NA	interferon induced protein with tetratricopeptide repeats 1 [Source:HGNC Symbol;Acc:HGNC:5407]	protein_coding	NA	R_HSA_1280215(Cytokine_Signaling_in_Immune_system);R_HSA_1169410(Antiviral_mechanism_by_IFN_stimulated_genes);R_HSA_1169408(ISG15_antiviral_mechanism);R_HSA_168256(Immune_System);R_HSA_909733(Interferon_alpha/beta_signaling);R_HSA_913531(Interferon_Signaling)	9.06969	8.53191	8.02743	1.44254	1.72571	1.9843	4.97405	2.31442	8.09234e-106	9.79788e-104	up	yes
ENSG00000160113	NR2F6	117053;117054	ENST00000291442;ENST00000596878	GO:0000122(negative regulation of transcription by RNA polymerase II);GO:0000790(nuclear chromatin);GO:0000977(RNA polymerase II regulatory region sequence-specific DNA binding);GO:0000978(RNA polymerase II cis-regulatory region sequence-specific DNA binding);GO:0000981(DNA-binding transcription factor activity, RNA polymerase II-specific);GO:0001227(DNA-binding transcription repressor activity, …	NA	NA	NA	nuclear receptor subfamily 2 group F member 6 [Source:HGNC Symbol;Acc:HGNC:7977]	protein_coding	NA	R_HSA_212436(Generic_Transcription_Pathway);R_HSA_74160(Gene_expression_(Transcription));R_HSA_383280(Nuclear_Receptor_transcription_pathway);R_HSA_73857(RNA_Polymerase_II_Transcription)	36.305	36.3626	34.9586	17.0069	16.3794	17.3738	2.12029	1.08426	1.03668e-105	1.24614e-103	up	yes
ENSG00000058668	ATP2B4	24755;24757;24758;24754;24759;24760	ENST00000357681;ENST00000341360;ENST00000458092;ENST00000367218;ENST00000466407;ENST00000356729	GO:0000166(nucleotide binding);GO:0003407(neural retina development);GO:0005388(calcium transmembrane transporter activity, phosphorylative mechanism);GO:0005515(protein binding);GO:0005516(calmodulin binding);GO:0005524(ATP binding);GO:0005886(plasma membrane);GO:0005887(integral component of plasma membrane);GO:0005901(caveola);GO:0005929(cilium);GO:0006357(regulation of transcription by RNA po…	04020(Calcium signaling pathway);04022(cGMP-PKG signaling pathway);04024(cAMP signaling pathway);04261(Adrenergic signaling in cardiomyocytes);04925(Aldosterone synthesis and secretion);04970(Salivary secretion);04972(Pancreatic secretion);04972(Pancreatic secretion)	NA	NA	ATPase plasma membrane Ca2+ transporting 4 [Source:HGNC Symbol;Acc:HGNC:817]	protein_coding;processed_transcript	NA	R_HSA_418346(Platelet_homeostasis);R_HSA_382551(Transport_of_small_molecules);R_HSA_397014(Muscle_contraction);R_HSA_5576891(Cardiac_conduction);R_HSA_936837(Ion_transport_by_P_type_ATPases);R_HSA_418359(Reduction_of_cytosolic_Ca++_levels);R_HSA_5578775(Ion_homeostasis);R_HSA_418360(Platelet_calcium_homeostasis);R_HSA_983712(Ion_channel_transport);R_HSA_109582(Hemostasis)	7.85606	7.53591	8.72775	3.01237	2.92666	3.04195	2.68565	1.42527	1.2868e-105	1.54125e-103	up	yes
ENSG00000108848	LUC7L3	103246;103245;103243;103248;103244;103259;103241;103239;103260;103258;103256;103254;103257;103255;103240;103252;103242;103247;103253;103238;103261	ENST00000505658;ENST00000240304;ENST00000504563;ENST00000508482;ENST00000393227;ENST00000503728;ENST00000506686;ENST00000508045;ENST00000512549;ENST00000513969;ENST00000509487;ENST00000511068;ENST00000511974;ENST00000504065;ENST00000508218;ENST00000513025;ENST00000509335;ENST00000505619;ENST00000507503;ENST00000625349;ENST00000503798	GO:0003677(DNA binding);GO:0003723(RNA binding);GO:0003729(mRNA binding);GO:0005515(protein binding);GO:0005634(nucleus);GO:0005654(nucleoplasm);GO:0005685(U1 snRNP);GO:0006376(mRNA splice site selection);GO:0006397(mRNA processing);GO:0008380(RNA splicing);GO:0016607(nuclear speck);GO:0071004(U2-type prespliceosome);GO:0071004(U2-type prespliceosome)	NA	NA	NA	LUC7 like 3 pre-mRNA splicing factor [Source:HGNC Symbol;Acc:HGNC:24309]	protein_coding;nonsense_mediated_decay;processed_transcript;retained_intron	NA	NA	18.5253	17.2239	17.6104	6.79235	6.24705	7.73664	2.56833	1.36083	2.04251e-105	2.43767e-103	up	yes
ENSG00000168264	IRF2BP2	27141;27142;27144	ENST00000366609;ENST00000366610;ENST00000491430	GO:0000122(negative regulation of transcription by RNA polymerase II);GO:0002327(immature B cell differentiation);GO:0003714(transcription corepressor activity);GO:0005634(nucleus);GO:0005654(nucleoplasm);GO:0005737(cytoplasm);GO:0006357(regulation of transcription by RNA polymerase II);GO:0016567(protein ubiquitination);GO:0046872(metal ion binding);GO:0061630(ubiquitin protein ligase activity);…	NA	K22383	NA	interferon regulatory factor 2 binding protein 2 [Source:HGNC Symbol;Acc:HGNC:21729]	protein_coding;processed_transcript	NA	NA	18.9319	16.3378	18.2369	37.6361	39.1108	37.1991	0.469578	-1.09056	3.10614e-105	3.68078e-103	down	yes
ENSG00000152207	CYSLTR2	64114;64110;64111;64112;64113	ENST00000282018;ENST00000614739;ENST00000617562;ENST00000621321;ENST00000622559	GO:0001631(cysteinyl leukotriene receptor activity);GO:0004930(G protein-coupled receptor activity);GO:0004974(leukotriene receptor activity);GO:0005515(protein binding);GO:0005575(cellular_component);GO:0005886(plasma membrane);GO:0005887(integral component of plasma membrane);GO:0006955(immune response);GO:0007165(signal transduction);GO:0007186(G protein-coupled receptor signaling pathway);GO:…	04020(Calcium signaling pathway);04080(Neuroactive ligand-receptor interaction);04080(Neuroactive ligand-receptor interaction)	K04323	NA	cysteinyl leukotriene receptor 2 [Source:HGNC Symbol;Acc:HGNC:18274]	protein_coding	DOID:2841(asthma);DOID:1176(bronchial_disease);DOID:850(lung_disease);DOID:4(disease);DOID:1579(respiratory_system_disease);DOID:1205(hypersensitivity_reaction_type_I_disease);DOID:552(pneumonia);DOID:0050161(lower_respiratory_tract_disease);DOID:0060056(hypersensitivity_reaction_disease);DOID:2914(immune_system_disease);DOID:2320(obstructive_lung_disease);DOID:5870(eosinophilic_pneumonia);DOID:7…	R_HSA_9662851(Anti_inflammatory_response_favouring_Leishmania_parasite_infection);R_HSA_163685(Integration_of_energy_metabolism);R_HSA_9660821(ADORA2B_mediated_anti_inflammatory_cytokines_production);R_HSA_373076(Class_A/1_(Rhodopsin_like_receptors));R_HSA_9658195(Leishmania_infection);R_HSA_418555(G_alpha_(s)_signalling_events);R_HSA_163359(Glucagon_signaling_in_metabolic_regulation);R_HSA_50079…	13.7995	13.6952	14.4058	5.72276	5.44526	5.02846	2.58701	1.37129	4.20258e-105	4.96247e-103	up	yes
ENSG00000101871	MID1	385;386;389;394;393;387;395;391;384	ENST00000317552;ENST00000380785;ENST00000675073;ENST00000675358;ENST00000616003;ENST00000380787;ENST00000610939;ENST00000479925;ENST00000380780	GO:0000226(microtubule cytoskeleton organization);GO:0005515(protein binding);GO:0005737(cytoplasm);GO:0005819(spindle);GO:0005829(cytosol);GO:0005856(cytoskeleton);GO:0005874(microtubule);GO:0005875(microtubule associated complex);GO:0005881(cytoplasmic microtubule);GO:0007026(negative regulation of microtubule depolymerization);GO:0007389(pattern specification process);GO:0008017(microtubule bi…	04120(Ubiquitin mediated proteolysis);04120(Ubiquitin mediated proteolysis)	K08285	EC:2.3.2.27	midline 1 [Source:HGNC Symbol;Acc:HGNC:7095]	protein_coding;processed_transcript	DOID:0080015(physical_disorder);DOID:225(syndrome);DOID:4(disease);DOID:674(cleft_palate);DOID:0050567(orofacial_cleft)	R_HSA_1280215(Cytokine_Signaling_in_Immune_system);R_HSA_168256(Immune_System);R_HSA_877300(Interferon_gamma_signaling);R_HSA_913531(Interferon_Signaling)	1.42661	1.51073	1.41693	4.60434	4.51982	4.22317	0.326228	-1.61605	1.2475e-104	1.46273e-102	down	yes
ENSG00000133858	ZFC3H1	57398;57407;57397;57403;57408;57399;57401;57404;57402;57409;57400;57406	ENST00000552994;ENST00000548100;ENST00000378743;ENST00000546771;ENST00000552037;ENST00000550963;ENST00000551487;ENST00000546606;ENST00000546475;ENST00000549407;ENST00000547398;ENST00000550712	GO:0000178(exosome (RNase complex));GO:0003723(RNA binding);GO:0005515(protein binding);GO:0005615(extracellular space);GO:0005634(nucleus);GO:0006396(RNA processing);GO:0046872(metal ion binding);GO:0046872(metal ion binding)	NA	NA	NA	zinc finger C3H1-type containing [Source:HGNC Symbol;Acc:HGNC:28328]	nonsense_mediated_decay;protein_coding;retained_intron;processed_transcript	NA	NA	11.0387	11.9531	11.5201	4.46376	3.80818	4.70433	2.65961	1.41122	4.05596e-104	4.70618e-102	up	yes
ENSG00000163395	IGFN1	24383;24387;24384;24386	ENST00000335211;ENST00000473483;ENST00000437879;ENST00000444705	GO:0005515(protein binding);GO:0005634(nucleus);GO:0005737(cytoplasm);GO:0007156(homophilic cell adhesion via plasma membrane adhesion molecules);GO:0007416(synapse assembly);GO:0008150(biological_process);GO:0010842(retina layer formation);GO:0030018(Z disc);GO:0045202(synapse);GO:0045202(synapse)	NA	NA	NA	immunoglobulin like and fibronectin type III domain containing 1 [Source:HGNC Symbol;Acc:HGNC:24607]	protein_coding;retained_intron;nonsense_mediated_decay	NA	NA	0.139332	0.185818	0.219372	1.74341	1.47364	1.74971	0.109633	-3.18924	8.21086e-103	9.39665e-101	down	yes
ENSG00000143476	DTL	25623;25622;25626;25624;25628	ENST00000366991;ENST00000542077;ENST00000489149;ENST00000475419;ENST00000463791	GO:0000209(protein polyubiquitination);GO:0004842(ubiquitin-protein transferase activity);GO:0005515(protein binding);GO:0005634(nucleus);GO:0005654(nucleoplasm);GO:0005694(chromosome);GO:0005730(nucleolus);GO:0005737(cytoplasm);GO:0005813(centrosome);GO:0005815(microtubule organizing center);GO:0005829(cytosol);GO:0005856(cytoskeleton);GO:0006260(DNA replication);GO:0006511(ubiquitin-dependent p…	NA	K11790	NA	denticleless E3 ubiquitin protein ligase homolog [Source:HGNC Symbol;Acc:HGNC:30288]	protein_coding;processed_transcript	DOID:4(disease);DOID:162(cancer);DOID:14566(disease_of_cellular_proliferation)	R_HSA_73894(DNA_Repair);R_HSA_597592(Post_translational_protein_modification);R_HSA_8951664(Neddylation);R_HSA_392499(Metabolism_of_proteins);R_HSA_110314(Recognition_of_DNA_damage_by_PCNA_containing_replication_complex);R_HSA_73893(DNA_Damage_Bypass)	20.6778	20.4391	21.0391	10.352	10.3325	10.0104	2.02496	1.01789	9.09408e-103	1.03719e-100	up	yes
ENSG00000111875	ASF1A	198461;198462	ENST00000229595;ENST00000511766	GO:0000790(nuclear chromatin);GO:0001649(osteoblast differentiation);GO:0003682(chromatin binding);GO:0005515(protein binding);GO:0005634(nucleus);GO:0005654(nucleoplasm);GO:0006281(DNA repair);GO:0006325(chromatin organization);GO:0006333(chromatin assembly or disassembly);GO:0006334(nucleosome assembly);GO:0006335(DNA replication-dependent nucleosome assembly);GO:0006336(DNA replication-indepen…	NA	K10753	NA	anti-silencing function 1A histone chaperone [Source:HGNC Symbol;Acc:HGNC:20995]	protein_coding;retained_intron	NA	R_HSA_2262752(Cellular_responses_to_stress);R_HSA_8953897(Cellular_responses_to_external_stimuli);R_HSA_2559583(Cellular_Senescence);R_HSA_2559586(DNA_Damage/Telomere_Stress_Induced_Senescence);R_HSA_2559584(Formation_of_Senescence_Associated_Heterochromatin_Foci_(SAHF))	20.1416	19.4426	18.7211	39.396	39.4677	42.4704	0.480535	-1.05729	1.00422e-101	1.14143e-99	down	yes
ENSG00000108509	CAMTA2	95436;95437;95429;95438;95443;95432;95448;95447;95446;95444;95433;95431;95442;95435	ENST00000572192;ENST00000574442;ENST00000574951;ENST00000576872;ENST00000575192;ENST00000361571;ENST00000575580;ENST00000571831;ENST00000574606;ENST00000575365;ENST00000572543;ENST00000414043;ENST00000572326;ENST00000348066	GO:0000785(chromatin);GO:0000981(DNA-binding transcription factor activity, RNA polymerase II-specific);GO:0003677(DNA binding);GO:0003682(chromatin binding);GO:0003713(transcription coactivator activity);GO:0005515(protein binding);GO:0005634(nucleus);GO:0006357(regulation of transcription by RNA polymerase II);GO:0008134(transcription factor binding);GO:0014898(cardiac muscle hypertrophy in res…	NA	K21596	NA	calmodulin binding transcription activator 2 [Source:HGNC Symbol;Acc:HGNC:18807]	retained_intron;nonsense_mediated_decay;protein_coding;processed_transcript	NA	NA	11.6801	10.4292	11.2117	22.879	23.3354	22.1233	0.487594	-1.03625	5.68305e-101	6.41589e-99	down	yes
ENSG00000137393	RNF144B	191961;191962	ENST00000259939;ENST00000486622	GO:0000151(ubiquitin ligase complex);GO:0000209(protein polyubiquitination);GO:0004842(ubiquitin-protein transferase activity);GO:0005515(protein binding);GO:0005737(cytoplasm);GO:0005739(mitochondrion);GO:0005829(cytosol);GO:0006511(ubiquitin-dependent protein catabolic process);GO:0006915(apoptotic process);GO:0016020(membrane);GO:0016021(integral component of membrane);GO:0016567(protein ubiqu…	NA	K11975	EC:2.3.2.31	ring finger protein 144B [Source:HGNC Symbol;Acc:HGNC:21578]	protein_coding;processed_transcript	NA	R_HSA_983169(Class_I_MHC_mediated_antigen_processing_&_presentation);R_HSA_168256(Immune_System);R_HSA_983168(Antigen_processing:_Ubiquitination_&_Proteasome_degradation);R_HSA_1280218(Adaptive_Immune_System)	1.02052	0.706098	1.13633	6.00419	6.43784	6.16094	0.153898	-2.69996	9.86211e-101	1.10964e-98	down	yes
ENSG00000174130	TLR6	172571;172575;172572;172574	ENST00000436693;ENST00000514655;ENST00000381950;ENST00000508254	GO:0001540(amyloid-beta binding);GO:0001774(microglial cell activation);GO:0001775(cell activation);GO:0002224(toll-like receptor signaling pathway);GO:0002376(immune system process);GO:0002755(MyD88-dependent toll-like receptor signaling pathway);GO:0004888(transmembrane signaling receptor activity);GO:0005102(signaling receptor binding);GO:0005515(protein binding);GO:0005794(Golgi apparatus);GO…	04145(Phagosome);04620(Toll-like receptor signaling pathway);05142(Chagas disease (American trypanosomiasis));05152(Tuberculosis);05152(Tuberculosis)	K10169	NA	toll like receptor 6 [Source:HGNC Symbol;Acc:HGNC:16711]	protein_coding	DOID:2841(asthma);DOID:1176(bronchial_disease);DOID:850(lung_disease);DOID:0050117(disease_by_infectious_agent);DOID:4(disease);DOID:1579(respiratory_system_disease);DOID:4483(rhinitis);DOID:1080(filariasis);DOID:2163(nasal_cavity_disease);DOID:13564(aspergillosis);DOID:3856(male_reproductive_organ_cancer);DOID:1398(parasitic_infectious_disease);DOID:2473(opportunistic_mycosis);DOID:1564(fungal_i…	R_HSA_5603041(IRAK4_deficiency_(TLR2/4));R_HSA_983169(Class_I_MHC_mediated_antigen_processing_&_presentation);R_HSA_5260271(Diseases_of_Immune_System);R_HSA_168179(Toll_Like_Receptor_TLR1:TLR2_Cascade);R_HSA_5602358(Diseases_associated_with_the_TLR_signaling_cascade);R_HSA_166058(MyD88:MAL(TIRAP)_cascade_initiated_on_plasma_membrane);R_HSA_168249(Innate_Immune_System);R_HSA_181438(Toll_Like_Recep…	3.05747	3.30077	3.38761	8.67858	8.46433	8.35045	0.38229	-1.38726	1.09122e-100	1.22367e-98	down	yes
ENSG00000033867	SLC4A7	158004;158009;158002;158012;158003;158016;158018;158005;158017;158013;158014;158001;158010;158015;158011	ENST00000428386;ENST00000454389;ENST00000419036;ENST00000445684;ENST00000295736;ENST00000475120;ENST00000428005;ENST00000437179;ENST00000491211;ENST00000465487;ENST00000437266;ENST00000425128;ENST00000455077;ENST00000428179;ENST00000457377	GO:0005452(inorganic anion exchanger activity);GO:0005515(protein binding);GO:0005886(plasma membrane);GO:0006811(ion transport);GO:0006814(sodium ion transport);GO:0006820(anion transport);GO:0008509(anion transmembrane transporter activity);GO:0008510(sodium:bicarbonate symporter activity);GO:0015293(symporter activity);GO:0015698(inorganic anion transport);GO:0015701(bicarbonate transport);GO:…	NA	K13858	NA	solute carrier family 4 member 7 [Source:HGNC Symbol;Acc:HGNC:11033]	protein_coding;retained_intron;nonsense_mediated_decay	DOID:630(genetic_disease);DOID:4(disease);DOID:0050177(monogenic_disease);DOID:1485(cystic_fibrosis);DOID:0050739(autosomal_genetic_disease);DOID:0050737(autosomal_recessive_disease)	R_HSA_194315(Signaling_by_Rho_GTPases);R_HSA_9012999(RHO_GTPase_cycle);R_HSA_382551(Transport_of_small_molecules);R_HSA_425407(SLC_mediated_transmembrane_transport);R_HSA_9716542(Signaling_by_Rho_GTPases,_Miro_GTPases_and_RHOBTB3);R_HSA_9013407(RHOH_GTPase_cycle);R_HSA_9013405(RHOD_GTPase_cycle);R_HSA_9035034(RHOF_GTPase_cycle);R_HSA_425381(Bicarbonate_transporters);R_HSA_9013409(RHOJ_GTPase_cycl…	6.68114	7.72016	7.70729	16.238	15.8851	15.1219	0.467956	-1.09556	1.2815e-100	1.43223e-98	down	yes
ENSG00000043143	JADE2	186593;186589;186596;186591;186598;186592;186594;186588;186590;186597	ENST00000395003;ENST00000282605;ENST00000470876;ENST00000361895;ENST00000612830;ENST00000402835;ENST00000431355;ENST00000512386;ENST00000515554;ENST00000430087	GO:0000123(histone acetyltransferase complex);GO:0000209(protein polyubiquitination);GO:0005515(protein binding);GO:0005654(nucleoplasm);GO:0016567(protein ubiquitination);GO:0016740(transferase activity);GO:0043966(histone H3 acetylation);GO:0043981(histone H4-K5 acetylation);GO:0043982(histone H4-K8 acetylation);GO:0043983(histone H4-K12 acetylation);GO:0046872(metal ion binding);GO:0050767(reg…	NA	K22155	EC:2.3.2.27	jade family PHD finger 2 [Source:HGNC Symbol;Acc:HGNC:22984]	protein_coding;retained_intron;processed_transcript;nonsense_mediated_decay	NA	R_HSA_4839726(Chromatin_organization);R_HSA_3214847(HATs_acetylate_histones);R_HSA_3247509(Chromatin_modifying_enzymes)	5.30486	5.383	5.46065	2.08431	2.04257	1.93108	2.66567	1.4145	1.43362e-100	1.59691e-98	up	yes
ENSG00000171606	ZNF274	125906;125909;125905;125918;125917;125907;125910;125911;125914;125915;125912;125913;125916	ENST00000617501;ENST00000345813;ENST00000424679;ENST00000595146;ENST00000601995;ENST00000621145;ENST00000619307;ENST00000594248;ENST00000610905;ENST00000597528;ENST00000615675;ENST00000326804;ENST00000594839	GO:0000122(negative regulation of transcription by RNA polymerase II);GO:0003676(nucleic acid binding);GO:0003677(DNA binding);GO:0003682(chromatin binding);GO:0003700(DNA-binding transcription factor activity);GO:0005515(protein binding);GO:0005634(nucleus);GO:0005730(nucleolus);GO:0005737(cytoplasm);GO:0006355(regulation of transcription, DNA-templated);GO:0043565(sequence-specific DNA binding)…	04722(Neurotrophin signaling pathway);04722(Neurotrophin signaling pathway)	K12458	NA	zinc finger protein 274 [Source:HGNC Symbol;Acc:HGNC:13068]	protein_coding;retained_intron;processed_transcript	NA	R_HSA_212436(Generic_Transcription_Pathway);R_HSA_74160(Gene_expression_(Transcription));R_HSA_73857(RNA_Polymerase_II_Transcription)	2.1953	2.2202	2.37427	6.08093	6.10322	5.81096	0.377312	-1.40617	1.46114e-100	1.62216e-98	down	yes
ENSG00000125968	ID1	144840;144839	ENST00000376112;ENST00000376105	GO:0000122(negative regulation of transcription by RNA polymerase II);GO:0001525(angiogenesis);GO:0001886(endothelial cell morphogenesis);GO:0005515(protein binding);GO:0005634(nucleus);GO:0005654(nucleoplasm);GO:0005737(cytoplasm);GO:0005794(Golgi apparatus);GO:0005813(centrosome);GO:0007179(transforming growth factor beta receptor signaling pathway);GO:0007275(multicellular organism development…	04015(Rap1 signaling pathway);04350(TGF-beta signaling pathway);04390(Hippo signaling pathway);04550(Signaling pathways regulating pluripotency of stem cells);04550(Signaling pathways regulating pluripotency of stem cells)	NA	NA	inhibitor of DNA binding 1, HLH protein [Source:HGNC Symbol;Acc:HGNC:5360]	protein_coding	DOID:0060037(developmental_disorder_of_mental_health);DOID:684(hepatocellular_carcinoma);DOID:3996(urinary_system_cancer);DOID:2394(ovarian_cancer);DOID:1240(leukemia);DOID:1612(breast_cancer);DOID:2531(hematologic_cancer);DOID:5679(retinal_disease);DOID:225(syndrome);DOID:0050687(cell_type_cancer);DOID:1115(sarcoma);DOID:0060040(pervasive_developmental_disorder);DOID:3571(liver_cancer);DOID:4(di…	R_HSA_2262752(Cellular_responses_to_stress);R_HSA_166520(Signaling_by_NTRKs);R_HSA_8953897(Cellular_responses_to_external_stimuli);R_HSA_2559583(Cellular_Senescence);R_HSA_9031628(NGF_stimulated_transcription);R_HSA_198725(Nuclear_Events_(kinase_and_transcription_factor_activation));R_HSA_162582(Signal_Transduction);R_HSA_187037(Signaling_by_NTRK1_(TRKA));R_HSA_2559585(Oncogene_Induced_Senescence…	64.0651	58.312	60.0224	22.2829	24.5044	24.1546	2.57111	1.36239	3.6702e-99	4.00808e-97	up	yes
ENSG00000170522	ELOVL6	176208;176211;176209;176217;176214;176210;176212;176213	ENST00000302274;ENST00000507451;ENST00000394607;ENST00000513003;ENST00000503885;ENST00000514184;ENST00000506625;ENST00000506461	GO:0005515(protein binding);GO:0005783(endoplasmic reticulum);GO:0005789(endoplasmic reticulum membrane);GO:0006629(lipid metabolic process);GO:0006631(fatty acid metabolic process);GO:0006633(fatty acid biosynthetic process);GO:0006636(unsaturated fatty acid biosynthetic process);GO:0009922(fatty acid elongase activity);GO:0016020(membrane);GO:0016021(integral component of membrane);GO:0016740(t…	00062(Fatty acid elongation);01040(Biosynthesis of unsaturated fatty acids);01040(Biosynthesis of unsaturated fatty acids)	K10203	EC:2.3.1.199	ELOVL fatty acid elongase 6 [Source:HGNC Symbol;Acc:HGNC:15829]	protein_coding;retained_intron;processed_transcript;nonsense_mediated_decay	DOID:4(disease);DOID:4194(glucose_metabolism_disease);DOID:0014667(disease_of_metabolism);DOID:0060158(acquired_metabolic_disease);DOID:9351(diabetes_mellitus);DOID:0050013(carbohydrate_metabolism_disease)	R_HSA_8957322(Metabolism_of_steroids);R_HSA_75876(Synthesis_of_very_long_chain_fatty_acyl_CoAs);R_HSA_75105(Fatty_acyl_CoA_biosynthesis);R_HSA_8978868(Fatty_acid_metabolism);R_HSA_1655829(Regulation_of_cholesterol_biosynthesis_by_SREBP_(SREBF));R_HSA_2426168(Activation_of_gene_expression_by_SREBF_(SREBP));R_HSA_556833(Metabolism_of_lipids);R_HSA_1430728(Metabolism)	8.16291	8.339	8.55257	3.26085	3.48053	3.45523	2.45714	1.29698	1.99801e-97	2.13998e-95	up	yes
ENSG00000185437	SH3BGR	150317;150318;150314;150315;150313;150319;150311;150322	ENST00000333634;ENST00000452550;ENST00000440288;ENST00000380631;ENST00000458295;ENST00000423596;ENST00000380637;ENST00000447939	GO:0005829(cytosol);GO:0017124(SH3 domain binding);GO:0065003(protein-containing complex assembly);GO:0065003(protein-containing complex assembly)	NA	NA	NA	SH3 domain binding glutamate rich protein [Source:HGNC Symbol;Acc:HGNC:10822]	protein_coding	NA	NA	15.7304	15.5957	16.5915	37.4184	38.5082	40.4145	0.411871	-1.27973	2.24206e-97	2.3937e-95	down	yes
ENSG00000151320	AKAP6	68739;68740;68751;68746;68752;68750;68757;68748;68741;68755;68742	ENST00000280979;ENST00000557354;ENST00000556638;ENST00000554449;ENST00000555207;ENST00000554410;ENST00000554740;ENST00000553547;ENST00000557102;ENST00000557708;ENST00000556037	GO:0001508(action potential);GO:0005515(protein binding);GO:0005634(nucleus);GO:0005635(nuclear envelope);GO:0005737(cytoplasm);GO:0005901(caveola);GO:0006605(protein targeting);GO:0008179(adenylate cyclase binding);GO:0010738(regulation of protein kinase A signaling);GO:0010880(regulation of release of sequestered calcium ion into cytosol by sarcoplasmic reticulum);GO:0014701(junctional sarcopla…	NA	K16523	NA	A-kinase anchoring protein 6 [Source:HGNC Symbol;Acc:HGNC:376]	protein_coding;processed_transcript;retained_intron	NA	NA	0.770243	0.75433	0.714583	2.11756	2.05307	2.11859	0.356031	-1.48993	2.69746e-97	2.87074e-95	down	yes
ENSG00000099991	CABIN1	152624;152615;152616;152627;152618;152626;152622;152625;152613;152621;152620;152614;152619;152617	ENST00000337989;ENST00000617531;ENST00000405822;ENST00000459824;ENST00000398319;ENST00000485008;ENST00000467937;ENST00000495121;ENST00000454754;ENST00000496016;ENST00000484593;ENST00000263119;ENST00000474981;ENST00000445422	GO:0004864(protein phosphatase inhibitor activity);GO:0005515(protein binding);GO:0005634(nucleus);GO:0005654(nucleoplasm);GO:0005829(cytosol);GO:0006325(chromatin organization);GO:0006336(DNA replication-independent nucleosome assembly);GO:0007166(cell surface receptor signaling pathway);GO:0016235(aggresome);GO:0032515(negative regulation of phosphoprotein phosphatase activity);GO:0032515(negat…	NA	K17613	NA	calcineurin binding protein 1 [Source:HGNC Symbol;Acc:HGNC:24187]	protein_coding;retained_intron;processed_transcript	DOID:4(disease);DOID:5419(schizophrenia);DOID:2468(psychotic_disorder);DOID:1561(cognitive_disorder);DOID:150(disease_of_mental_health)	R_HSA_2262752(Cellular_responses_to_stress);R_HSA_8953897(Cellular_responses_to_external_stimuli);R_HSA_2559583(Cellular_Senescence);R_HSA_2559586(DNA_Damage/Telomere_Stress_Induced_Senescence);R_HSA_2559584(Formation_of_Senescence_Associated_Heterochromatin_Foci_(SAHF))	9.26734	9.32679	9.66264	4.511	4.49507	4.69183	2.06285	1.04464	1.44514e-96	1.51387e-94	up	yes
ENSG00000184307	ZDHHC23	163909;163910;163908;163905;163907	ENST00000638807;ENST00000488129;ENST00000491556;ENST00000330212;ENST00000478793	GO:0003674(molecular_function);GO:0005515(protein binding);GO:0005575(cellular_component);GO:0005783(endoplasmic reticulum);GO:0005794(Golgi apparatus);GO:0006612(protein targeting to membrane);GO:0016020(membrane);GO:0016021(integral component of membrane);GO:0016409(palmitoyltransferase activity);GO:0016740(transferase activity);GO:0016746(transferase activity, transferring acyl groups);GO:0018…	NA	K18932	EC:2.3.1.225	zinc finger DHHC-type palmitoyltransferase 23 [Source:HGNC Symbol;Acc:HGNC:28654]	protein_coding;processed_transcript;nonsense_mediated_decay	NA	NA	8.21721	8.1017	8.27514	3.0535	2.9603	3.37066	2.62072	1.38996	3.17491e-96	3.30517e-94	up	yes
ENSG00000198517	MAFK	201580;201581;201582	ENST00000343242;ENST00000403150;ENST00000406174	GO:0000122(negative regulation of transcription by RNA polymerase II);GO:0000790(nuclear chromatin);GO:0000976(transcription regulatory region sequence-specific DNA binding);GO:0000978(RNA polymerase II cis-regulatory region sequence-specific DNA binding);GO:0000981(DNA-binding transcription factor activity, RNA polymerase II-specific);GO:0001221(transcription cofactor binding);GO:0001227(DNA-bin…	NA	NA	NA	MAF bZIP transcription factor K [Source:HGNC Symbol;Acc:HGNC:6782]	protein_coding;nonsense_mediated_decay	NA	R_HSA_9707587(Regulation_of_HMOX1_expression_and_activity);R_HSA_2262752(Cellular_responses_to_stress);R_HSA_9707564(Cytoprotection_by_HMOX1);R_HSA_8953897(Cellular_responses_to_external_stimuli);R_HSA_9711123(Cellular_response_to_chemical_stress);R_HSA_9708530(Regulation_of_BACH1_activity);R_HSA_983231(Factors_involved_in_megakaryocyte_development_and_platelet_production);R_HSA_9707616(Heme_sign…	7.74466	7.33514	7.46171	15.8486	15.8107	16.0592	0.472385	-1.08197	1.78084e-94	1.81434e-92	down	yes
ENSG00000100814	CCNB1IP1	66756;66755;66760;66751;66757;66761;66754;66753;66759;66767;66762;66752;66765;66763;66758;66768	ENST00000398163;ENST00000358932;ENST00000554047;ENST00000398160;ENST00000554184;ENST00000556563;ENST00000398169;ENST00000437553;ENST00000557665;ENST00000557114;ENST00000553291;ENST00000353689;ENST00000555348;ENST00000553516;ENST00000556854;ENST00000555963	GO:0000794(condensed nuclear chromosome);GO:0000795(synaptonemal complex);GO:0001825(blastocyst formation);GO:0005515(protein binding);GO:0005634(nucleus);GO:0005694(chromosome);GO:0007131(reciprocal meiotic recombination);GO:0007286(spermatid development);GO:0016567(protein ubiquitination);GO:0016740(transferase activity);GO:0042802(identical protein binding);GO:0046872(metal ion binding);GO:005…	NA	K10639	EC:2.3.2.27	cyclin B1 interacting protein 1 [Source:HGNC Symbol;Acc:HGNC:19437]	protein_coding;nonsense_mediated_decay;processed_transcript	NA	NA	14.9156	12.952	13.5735	31.9572	29.403	33.0815	0.438801	-1.18836	3.51746e-94	3.54045e-92	down	yes
ENSG00000282057	AC092807	16593;16595;16591;16594;16592	ENST00000467530;ENST00000467666;ENST00000488557;ENST00000472448;ENST00000498304	NA	NA	NA	NA	novel transcript	lncRNA	NA	NA	0.954129	0.883723	1.16308	6.90906	7.2957	5.65719	0.151089	-2.72653	1.47719e-93	1.47794e-91	down	yes
ENSG00000037637	FBXO42	10176;10179;10178;10177	ENST00000375592;ENST00000478089;ENST00000444116;ENST00000456164	GO:0005515(protein binding);GO:0005515(protein binding)	NA	K10317	NA	F-box protein 42 [Source:HGNC Symbol;Acc:HGNC:29249]	protein_coding;processed_transcript	NA	NA	4.71564	4.70362	4.58477	9.77799	9.13972	9.26449	0.496911	-1.00894	2.9233e-92	2.89017e-90	down	yes
ENSG00000205213	LGR4	39090;39092;39091;39093;39089	ENST00000379214;ENST00000530658;ENST00000489910;ENST00000527773;ENST00000389858	GO:0001649(osteoblast differentiation);GO:0001942(hair follicle development);GO:0002376(immune system process);GO:0004888(transmembrane signaling receptor activity);GO:0004930(G protein-coupled receptor activity);GO:0005515(protein binding);GO:0005886(plasma membrane);GO:0005887(integral component of plasma membrane);GO:0007165(signal transduction);GO:0007186(G protein-coupled receptor signaling …	04310(Wnt signaling pathway);04310(Wnt signaling pathway)	K04309	NA	leucine rich repeat containing G protein-coupled receptor 4 [Source:HGNC Symbol;Acc:HGNC:13299]	protein_coding;retained_intron	NA	R_HSA_201681(TCF_dependent_signaling_in_response_to_WNT);R_HSA_195721(Signaling_by_WNT);R_HSA_162582(Signal_Transduction);R_HSA_4641263(Regulation_of_FZD_by_ubiquitination)	10.5296	11.1539	10.1695	3.10416	3.16716	3.90599	3.12981	1.64607	3.02928e-92	2.98612e-90	up	yes
ENSG00000182253	SYNM	83162;83165;83164	ENST00000560674;ENST00000336292;ENST00000594047	GO:0005200(structural constituent of cytoskeleton);GO:0005515(protein binding);GO:0005737(cytoplasm);GO:0005856(cytoskeleton);GO:0005882(intermediate filament);GO:0005912(adherens junction);GO:0008307(structural constituent of muscle);GO:0016020(membrane);GO:0017166(vinculin binding);GO:0019215(intermediate filament binding);GO:0030054(cell junction);GO:0031443(fast-twitch skeletal muscle fiber c…	NA	K10376	NA	synemin [Source:HGNC Symbol;Acc:HGNC:24466]	protein_coding	DOID:684(hepatocellular_carcinoma);DOID:1612(breast_cancer);DOID:3571(liver_cancer);DOID:913(atrophic_muscular_disease);DOID:4(disease);DOID:440(neuromuscular_disease);DOID:11723(Duchenne_muscular_dystrophy);DOID:162(cancer);DOID:3119(gastrointestinal_system_cancer);DOID:863(nervous_system_disease);DOID:9884(muscular_dystrophy);DOID:14566(disease_of_cellular_proliferation);DOID:686(liver_carcinom…	NA	10.5926	11.277	11.5553	5.35485	5.17863	5.27675	2.11413	1.08006	4.91389e-92	4.81547e-90	up	yes
ENSG00000165801	ARHGEF40	67048;67050;67052;67049;67053;67046;67051;67047	ENST00000298694;ENST00000555232;ENST00000554514;ENST00000553709;ENST00000557498;ENST00000555038;ENST00000555052;ENST00000556399	GO:0005085(guanyl-nucleotide exchange factor activity);GO:0005654(nucleoplasm);GO:0005737(cytoplasm);GO:0005829(cytosol);GO:0005829(cytosol)	NA	NA	NA	Rho guanine nucleotide exchange factor 40 [Source:HGNC Symbol;Acc:HGNC:25516]	protein_coding;retained_intron;nonsense_mediated_decay	NA	R_HSA_194315(Signaling_by_Rho_GTPases);R_HSA_9012999(RHO_GTPase_cycle);R_HSA_204998(Cell_death_signalling_via_NRAGE,_NRIF_and_NADE);R_HSA_193648(NRAGE_signals_death_through_JNK);R_HSA_73887(Death_Receptor_Signalling);R_HSA_9013106(RHOC_GTPase_cycle);R_HSA_9716542(Signaling_by_Rho_GTPases,_Miro_GTPases_and_RHOBTB3);R_HSA_416482(G_alpha_(12/13)_signalling_events);R_HSA_162582(Signal_Transduction);R…	4.06593	4.084	4.63774	1.01518	1.06759	1.21144	3.88187	1.95675	2.74612e-91	2.66765e-89	up	yes
ENSG00000065060	UHRF1BP1	194493;194492	ENST00000192788;ENST00000452449	GO:0005515(protein binding);GO:0042802(identical protein binding);GO:0042826(histone deacetylase binding);GO:0042826(histone deacetylase binding)	NA	NA	NA	UHRF1 binding protein 1 [Source:HGNC Symbol;Acc:HGNC:21216]	protein_coding	NA	NA	13.5091	13.1622	14.1356	29.788	27.8997	24.921	0.493979	-1.01748	3.36132e-91	3.2558e-89	down	yes
ENSG00000189410	SH2D5	10600;10594;10596;10599;10598;10597	ENST00000519434;ENST00000444387;ENST00000460804;ENST00000517430;ENST00000518294;ENST00000447746	GO:0005515(protein binding);GO:0014069(postsynaptic density);GO:0030054(cell junction);GO:0045202(synapse);GO:0045202(synapse)	NA	NA	NA	SH2 domain containing 5 [Source:HGNC Symbol;Acc:HGNC:28819]	protein_coding;processed_transcript	NA	NA	6.38223	5.9956	6.9413	15.5969	14.8985	16.1905	0.413811	-1.27296	6.97958e-91	6.72151e-89	down	yes
ENSG00000118689	FOXO3	197812;197811;197814	ENST00000406360;ENST00000343882;ENST00000540898	GO:0000122(negative regulation of transcription by RNA polymerase II);GO:0000790(nuclear chromatin);GO:0000976(transcription regulatory region sequence-specific DNA binding);GO:0000978(RNA polymerase II cis-regulatory region sequence-specific DNA binding);GO:0000981(DNA-binding transcription factor activity, RNA polymerase II-specific);GO:0001221(transcription cofactor binding);GO:0001227(DNA-bin…	01521(EGFR tyrosine kinase inhibitor resistance);04062(Chemokine signaling pathway);04068(FoxO signaling pathway);04137(Mitophagy - animal);04151(PI3K-Akt signaling pathway);04152(AMPK signaling pathway);04211(Longevity regulating pathway);04213(Longevity regulating pathway - multiple species);04218(Cellular senescence);04722(Neurotrophin signaling pathway);04917(Prolactin signaling pathway);0521…	NA	NA	forkhead box O3 [Source:HGNC Symbol;Acc:HGNC:3821]	protein_coding	DOID:1240(leukemia);DOID:1612(breast_cancer);DOID:2531(hematologic_cancer);DOID:1324(lung_cancer);DOID:17(musculoskeletal_system_disease);DOID:0050687(cell_type_cancer);DOID:1037(lymphoblastic_leukemia);DOID:4(disease);DOID:418(systemic_scleroderma);DOID:75(lymphatic_system_disease);DOID:612(primary_immunodeficiency_disease);DOID:0050828(artery_disease);DOID:1749(squamous_cell_carcinoma);DOID:119…	R_HSA_212436(Generic_Transcription_Pathway);R_HSA_9645723(Diseases_of_programmed_cell_death);R_HSA_8863678(Neurodegenerative_Diseases);R_HSA_9006931(Signaling_by_Nuclear_Receptors);R_HSA_9614085(FOXO_mediated_transcription);R_HSA_5683057(MAPK_family_signaling_cascades);R_HSA_9614399(Regulation_of_localization_of_FOXO_transcription_factors);R_HSA_9006925(Intracellular_signaling_by_second_messenger…	5.17696	5.07968	4.95707	13.0244	11.1588	11.3495	0.428161	-1.22377	1.76323e-90	1.69316e-88	down	yes
ENSG00000187837	H1-2	192345	ENST00000343677	GO:0000122(negative regulation of transcription by RNA polymerase II);GO:0000786(nucleosome);GO:0000790(nuclear chromatin);GO:0003677(DNA binding);GO:0003690(double-stranded DNA binding);GO:0003723(RNA binding);GO:0005515(protein binding);GO:0005634(nucleus);GO:0005694(chromosome);GO:0005719(nuclear euchromatin);GO:0006334(nucleosome assembly);GO:0006355(regulation of transcription, DNA-templated…	NA	NA	NA	H1.2 linker histone, cluster member [Source:HGNC Symbol;Acc:HGNC:4716]	protein_coding	NA	R_HSA_2262752(Cellular_responses_to_stress);R_HSA_8953897(Cellular_responses_to_external_stimuli);R_HSA_2559583(Cellular_Senescence);R_HSA_140342(Apoptosis_induced_DNA_fragmentation);R_HSA_109581(Apoptosis);R_HSA_2559586(DNA_Damage/Telomere_Stress_Induced_Senescence);R_HSA_5357801(Programmed_Cell_Death);R_HSA_75153(Apoptotic_execution_phase);R_HSA_2559584(Formation_of_Senescence_Associated_Hetero…	14.6206	13.3978	14.1266	48.1893	47.1808	43.3426	0.30383	-1.71866	4.85614e-90	4.63651e-88	down	yes
ENSG00000035141	FAM136A	131136;131138;131139;131141;131137;131140	ENST00000037869;ENST00000430566;ENST00000450256;ENST00000498665;ENST00000460307;ENST00000438759	GO:0005515(protein binding);GO:0005737(cytoplasm);GO:0005737(cytoplasm)	NA	NA	NA	family with sequence similarity 136 member A [Source:HGNC Symbol;Acc:HGNC:25911]	protein_coding;nonsense_mediated_decay;retained_intron	NA	NA	29.2997	28.9811	29.328	12.5756	12.6891	14.2638	2.21634	1.14818	6.33998e-90	6.03599e-88	up	yes
ENSG00000196453	ZNF777	211377	ENST00000247930	GO:0003674(molecular_function);GO:0003676(nucleic acid binding);GO:0003677(DNA binding);GO:0005515(protein binding);GO:0005575(cellular_component);GO:0005634(nucleus);GO:0006355(regulation of transcription, DNA-templated);GO:0008150(biological_process);GO:0046872(metal ion binding)	05168(Herpes simplex virus 1 infection)	K09228	NA	zinc finger protein 777 [Source:HGNC Symbol;Acc:HGNC:22213]	protein_coding	NA	R_HSA_212436(Generic_Transcription_Pathway);R_HSA_74160(Gene_expression_(Transcription));R_HSA_73857(RNA_Polymerase_II_Transcription)	11.3796	10.5266	11.236	25.112	26.4841	23.788	0.439644	-1.18559	6.05192e-89	5.6649e-87	down	yes
ENSG00000233369	GTF2IP4	205637;205638	ENST00000544802;ENST00000453092	NA	NA	NA	NA	general transcription factor IIi pseudogene 4 [Source:HGNC Symbol;Acc:HGNC:51716]	processed_transcript;transcribed_processed_pseudogene	NA	NA	22.3308	22.7759	21.726	9.57112	10.5319	9.8945	2.22794	1.15571	6.68447e-89	6.23952e-87	up	yes
ENSG00000119801	YPEL5	128308;128309;128305;128306;128314;128307;128312;128310	ENST00000261353;ENST00000402003;ENST00000379519;ENST00000379520;ENST00000495673;ENST00000490211;ENST00000470120;ENST00000402708	GO:0000151(ubiquitin ligase complex);GO:0000922(spindle pole);GO:0005515(protein binding);GO:0005576(extracellular region);GO:0005634(nucleus);GO:0005737(cytoplasm);GO:0005813(centrosome);GO:0005815(microtubule organizing center);GO:0005856(cytoskeleton);GO:0008283(cell population proliferation);GO:0030496(midbody);GO:0043312(neutrophil degranulation);GO:0046872(metal ion binding);GO:0097431(mito…	NA	NA	NA	yippee like 5 [Source:HGNC Symbol;Acc:HGNC:18329]	protein_coding;processed_transcript	NA	R_HSA_168249(Innate_Immune_System);R_HSA_168256(Immune_System);R_HSA_6798695(Neutrophil_degranulation)	9.51205	8.41999	8.11079	21.0553	20.6708	21.2605	0.413466	-1.27416	1.39513e-87	1.2808e-85	down	yes
ENSG00000168807	SNTB2	91786;91787;91788;91791;91790	ENST00000336278;ENST00000467311;ENST00000524887;ENST00000528525;ENST00000360496	GO:0003723(RNA binding);GO:0003779(actin binding);GO:0005198(structural molecule activity);GO:0005515(protein binding);GO:0005516(calmodulin binding);GO:0005737(cytoplasm);GO:0005856(cytoskeleton);GO:0005874(microtubule);GO:0005925(focal adhesion);GO:0016010(dystrophin-associated glycoprotein complex);GO:0016020(membrane);GO:0030054(cell junction);GO:0030658(transport vesicle membrane);GO:0031410…	NA	NA	NA	syntrophin beta 2 [Source:HGNC Symbol;Acc:HGNC:11169]	protein_coding;nonsense_mediated_decay;processed_transcript	NA	NA	6.71319	6.41263	6.82274	2.86452	2.97238	2.7912	2.31205	1.20917	1.39064e-86	1.2628e-84	up	yes
ENSG00000137815	RTF1	76989;76993;76990;76992;76995;76994	ENST00000389629;ENST00000560447;ENST00000462276;ENST00000473214;ENST00000561076;ENST00000558117	GO:0000122(negative regulation of transcription by RNA polymerase II);GO:0001711(endodermal cell fate commitment);GO:0001832(blastocyst growth);GO:0003677(DNA binding);GO:0003697(single-stranded DNA binding);GO:0003723(RNA binding);GO:0005515(protein binding);GO:0005634(nucleus);GO:0005654(nucleoplasm);GO:0005730(nucleolus);GO:0006366(transcription by RNA polymerase II);GO:0006368(transcription e…	NA	K15178	NA	RTF1 homolog, Paf1/RNA polymerase II complex component [Source:HGNC Symbol;Acc:HGNC:28996]	protein_coding;processed_transcript;retained_intron	NA	R_HSA_112382(Formation_of_RNA_Pol_II_elongation_complex);R_HSA_597592(Post_translational_protein_modification);R_HSA_8852135(Protein_ubiquitination);R_HSA_74160(Gene_expression_(Transcription));R_HSA_8866654(E3_ubiquitin_ligases_ubiquitinate_target_proteins);R_HSA_73857(RNA_Polymerase_II_Transcription);R_HSA_392499(Metabolism_of_proteins);R_HSA_674695(RNA_Polymerase_II_Pre_transcription_Events);R…	16.4887	17.6171	16.2264	7.49869	8.15611	7.4606	2.17743	1.12263	2.51658e-86	2.26675e-84	up	yes
ENSG00000269893	SNHG8	176566;176569;176570;176572;176567;176568;176571;176565;176573	ENST00000654083;ENST00000652022;ENST00000602819;ENST00000665363;ENST00000667980;ENST00000602483;ENST00000602414;ENST00000602520;ENST00000602573	NA	NA	NA	NA	small nucleolar RNA host gene 8 [Source:HGNC Symbol;Acc:HGNC:33098]	lncRNA	NA	NA	3.27452	2.9289	3.38968	8.02703	7.94091	8.36565	0.394233	-1.34288	6.4897e-85	5.79857e-83	down	yes
ENSG00000186918	ZNF395	214360;214363;214369;214367;214366;214365;214364;214368;214371	ENST00000344423;ENST00000523202;ENST00000522795;ENST00000520290;ENST00000521912;ENST00000517372;ENST00000523095;ENST00000521185;ENST00000519730	GO:0000978(RNA polymerase II cis-regulatory region sequence-specific DNA binding);GO:0000987(cis-regulatory region sequence-specific DNA binding);GO:0003676(nucleic acid binding);GO:0003677(DNA binding);GO:0005634(nucleus);GO:0005654(nucleoplasm);GO:0005737(cytoplasm);GO:0005829(cytosol);GO:0006355(regulation of transcription, DNA-templated);GO:0006357(regulation of transcription by RNA polymeras…	NA	NA	NA	zinc finger protein 395 [Source:HGNC Symbol;Acc:HGNC:18737]	protein_coding;retained_intron;processed_transcript	DOID:4(disease);DOID:162(cancer);DOID:14566(disease_of_cellular_proliferation);DOID:201(connective_tissue_cancer);DOID:0060100(musculoskeletal_system_cancer);DOID:3347(osteosarcoma);DOID:0050686(organ_system_cancer)	NA	10.6962	10.8631	10.7208	4.93344	4.78275	4.57391	2.25891	1.17563	8.97792e-85	8.00041e-83	up	yes
ENSG00000244257	PKD1P1	86579	ENST00000458669	NA	NA	NA	NA	polycystin 1, transient receptor potential channel interacting pseudogene 1 [Source:HGNC Symbol;Acc:HGNC:30065]	unprocessed_pseudogene	NA	NA	4.18433	4.78975	4.92594	10.8604	10.8244	10.4785	0.43217	-1.21033	2.20885e-84	1.95791e-82	down	yes
ENSG00000183458	AC138932	86375;86377	ENST00000534164;ENST00000537889	NA	NA	NA	NA	polycystic kidney disease 1 (autosomal dominant) (PKD1) pseudogene	transcribed_unprocessed_pseudogene;processed_transcript	NA	NA	4.70659	4.9805	4.87045	10.9727	10.795	9.91834	0.459431	-1.12208	5.47673e-84	4.82891e-82	down	yes
ENSG00000128510	CPA4	210011;210013;210009;210018;210008;210017;210014;210010	ENST00000474254;ENST00000222482;ENST00000497388;ENST00000488025;ENST00000445470;ENST00000486598;ENST00000490117;ENST00000470542	GO:0004180(carboxypeptidase activity);GO:0004181(metallocarboxypeptidase activity);GO:0005575(cellular_component);GO:0005576(extracellular region);GO:0005615(extracellular space);GO:0006508(proteolysis);GO:0008233(peptidase activity);GO:0008237(metallopeptidase activity);GO:0008270(zinc ion binding);GO:0016573(histone acetylation);GO:0016787(hydrolase activity);GO:0046872(metal ion binding);GO:00…	NA	K08637	EC:3.4.17.-	carboxypeptidase A4 [Source:HGNC Symbol;Acc:HGNC:15740]	retained_intron;protein_coding;processed_transcript	DOID:4(disease);DOID:162(cancer);DOID:14566(disease_of_cellular_proliferation)	NA	0.206228	0.128819	0.146624	2.6879	2.88614	2.35072	0.0607804	-4.04025	1.62473e-83	1.41759e-81	down	yes
ENSG00000087074	PPP1R15A	123004;123005	ENST00000200453;ENST00000600406	GO:0000164(protein phosphatase type 1 complex);GO:0005515(protein binding);GO:0005737(cytoplasm);GO:0005739(mitochondrion);GO:0005741(mitochondrial outer membrane);GO:0005783(endoplasmic reticulum);GO:0005789(endoplasmic reticulum membrane);GO:0005794(Golgi apparatus);GO:0005829(cytosol);GO:0006417(regulation of translation);GO:0006915(apoptotic process);GO:0006974(cellular response to DNA damage…	04141(Protein processing in endoplasmic reticulum);04141(Protein processing in endoplasmic reticulum)	K14019	NA	protein phosphatase 1 regulatory subunit 15A [Source:HGNC Symbol;Acc:HGNC:14375]	protein_coding	DOID:1176(bronchial_disease);DOID:630(genetic_disease);DOID:0050687(cell_type_cancer);DOID:850(lung_disease);DOID:4(disease);DOID:0050177(monogenic_disease);DOID:1579(respiratory_system_disease);DOID:0050736(autosomal_dominant_disease);DOID:0050739(autosomal_genetic_disease);DOID:13515(tuberous_sclerosis);DOID:162(cancer);DOID:1909(melanoma);DOID:14566(disease_of_cellular_proliferation);DOID:0050…	R_HSA_2262752(Cellular_responses_to_stress);R_HSA_2173788(Downregulation_of_TGF_beta_receptor_signaling);R_HSA_8953897(Cellular_responses_to_external_stimuli);R_HSA_2173789(TGF_beta_receptor_signaling_activates_SMADs);R_HSA_9648895(Response_of_EIF2AK1_(HRI)_to_heme_deficiency);R_HSA_9006936(Signaling_by_TGFB_family_members);R_HSA_162582(Signal_Transduction);R_HSA_170834(Signaling_by_TGF_beta_Rece…	16.5877	12.8686	16.3317	70.6564	73.6362	74.3654	0.209405	-2.25563	3.18565e-83	2.76506e-81	down	yes
ENSG00000170385	SLC30A1	25571	ENST00000367001	GO:0001701(in utero embryonic development);GO:0005385(zinc ion transmembrane transporter activity);GO:0005515(protein binding);GO:0005737(cytoplasm);GO:0005783(endoplasmic reticulum);GO:0005794(Golgi apparatus);GO:0005886(plasma membrane);GO:0006811(ion transport);GO:0006812(cation transport);GO:0006829(zinc ion transport);GO:0006874(cellular calcium ion homeostasis);GO:0006882(cellular zinc ion …	04978(Mineral absorption)	K14688	NA	solute carrier family 30 member 1 [Source:HGNC Symbol;Acc:HGNC:11012]	protein_coding	DOID:684(hepatocellular_carcinoma);DOID:1307(dementia);DOID:3571(liver_cancer);DOID:4(disease);DOID:1289(neurodegenerative_disease);DOID:162(cancer);DOID:10652(Alzheimer's_disease);DOID:3119(gastrointestinal_system_cancer);DOID:680(tauopathy);DOID:863(nervous_system_disease);DOID:14566(disease_of_cellular_proliferation);DOID:686(liver_carcinoma);DOID:331(central_nervous_system_disease);DOID:1561(…	R_HSA_382551(Transport_of_small_molecules);R_HSA_425407(SLC_mediated_transmembrane_transport);R_HSA_435368(Zinc_efflux_and_compartmentalization_by_the_SLC30_family);R_HSA_425410(Metal_ion_SLC_transporters);R_HSA_425366(Transport_of_bile_salts_and_organic_acids,_metal_ions_and_amine_compounds);R_HSA_435354(Zinc_transporters)	8.13293	7.20322	7.99519	15.8935	16.4339	15.9076	0.483702	-1.04781	2.30342e-82	1.95364e-80	down	yes
ENSG00000168268	NT5DC2	161102;161108;161105;161112;161104;161106;161101;161103;161109;161100;161111;161107;161114;161113;161110	ENST00000422318;ENST00000466112;ENST00000459839;ENST00000471522;ENST00000462261;ENST00000492555;ENST00000479024;ENST00000307076;ENST00000478091;ENST00000463947;ENST00000486792;ENST00000469616;ENST00000490681;ENST00000487779;ENST00000489316	GO:0008253(5'-nucleotidase activity);GO:0016311(dephosphorylation);GO:0016787(hydrolase activity);GO:0046872(metal ion binding);GO:0046872(metal ion binding)	NA	NA	NA	5'-nucleotidase domain containing 2 [Source:HGNC Symbol;Acc:HGNC:25717]	protein_coding;retained_intron;nonsense_mediated_decay;processed_transcript	NA	NA	15.4892	16.9112	16.4251	7.7976	7.83592	7.60942	2.10066	1.07084	3.58289e-82	3.02347e-80	up	yes
ENSG00000136982	DSCC1	219347;219349	ENST00000313655;ENST00000521795	GO:0000775(chromosome, centromeric region);GO:0000785(chromatin);GO:0003677(DNA binding);GO:0003689(DNA clamp loader activity);GO:0005515(protein binding);GO:0005634(nucleus);GO:0005654(nucleoplasm);GO:0006260(DNA replication);GO:0006275(regulation of DNA replication);GO:0007049(cell cycle);GO:0007064(mitotic sister chromatid cohesion);GO:0017116(single-stranded DNA helicase activity);GO:0031390(…	NA	K11271	NA	DNA replication and sister chromatid cohesion 1 [Source:HGNC Symbol;Acc:HGNC:24453]	protein_coding;retained_intron	NA	R_HSA_180786(Extension_of_Telomeres);R_HSA_1640170(Cell_Cycle);R_HSA_157579(Telomere_Maintenance);R_HSA_174411(Polymerase_switching_on_the_C_strand_of_the_telomere);R_HSA_73886(Chromosome_Maintenance);R_HSA_174417(Telomere_C_strand_(Lagging_Strand)_Synthesis)	15.5181	17.6087	17.4791	4.22151	5.37074	4.76079	3.52579	1.81795	2.83561e-81	2.36894e-79	up	yes
ENSG00000285106	AC016831	210127;210122;210117;210121;210123	ENST00000643779;ENST00000659385;ENST00000647102;ENST00000643866;ENST00000644432	NA	NA	NA	NA	novel transcript	lncRNA	NA	NA	0.564854	0.589231	0.577423	2.17987	1.86045	2.07989	0.282917	-1.82155	2.98677e-81	2.489e-79	down	yes
ENSG00000148835	TAF5	34381	ENST00000369839	GO:0000790(nuclear chromatin);GO:0003713(transcription coactivator activity);GO:0005515(protein binding);GO:0005634(nucleus);GO:0005654(nucleoplasm);GO:0005669(transcription factor TFIID complex);GO:0006352(DNA-templated transcription, initiation);GO:0006366(transcription by RNA polymerase II);GO:0006367(transcription initiation from RNA polymerase II promoter);GO:0015629(actin cytoskeleton);GO:0…	03022(Basal transcription factors)	K03130	NA	TATA-box binding protein associated factor 5 [Source:HGNC Symbol;Acc:HGNC:11539]	protein_coding	NA	R_HSA_212436(Generic_Transcription_Pathway);R_HSA_76042(RNA_Polymerase_II_Transcription_Initiation_And_Promoter_Clearance);R_HSA_75953(RNA_Polymerase_II_Transcription_Initiation);R_HSA_167162(RNA_Polymerase_II_HIV_Promoter_Escape);R_HSA_162599(Late_Phase_of_HIV_Life_Cycle);R_HSA_74160(Gene_expression_(Transcription));R_HSA_167172(Transcription_of_the_HIV_genome);R_HSA_3700989(Transcriptional_Regu…	11.2151	11.8988	11.5766	4.28539	4.23836	4.20815	2.72469	1.44609	5.57619e-81	4.61236e-79	up	yes
ENSG00000141526	SLC16A3	107691;107690;107682;107683;107688;107692;107700;107687;107681;107678;107698	ENST00000392339;ENST00000580098;ENST00000582743;ENST00000583444;ENST00000579572;ENST00000581287;ENST00000583025;ENST00000578574;ENST00000581642;ENST00000584689;ENST00000578810	GO:0003723(RNA binding);GO:0005515(protein binding);GO:0005886(plasma membrane);GO:0005887(integral component of plasma membrane);GO:0006090(pyruvate metabolic process);GO:0008028(monocarboxylic acid transmembrane transporter activity);GO:0015129(lactate transmembrane transporter activity);GO:0015293(symporter activity);GO:0015718(monocarboxylic acid transport);GO:0016020(membrane);GO:0016021(int…	05230(Central carbon metabolism in cancer);05230(Central carbon metabolism in cancer)	K08180	NA	solute carrier family 16 member 3 [Source:HGNC Symbol;Acc:HGNC:10924]	protein_coding;retained_intron	NA	R_HSA_210991(Basigin_interactions);R_HSA_70268(Pyruvate_metabolism);R_HSA_382551(Transport_of_small_molecules);R_HSA_425407(SLC_mediated_transmembrane_transport);R_HSA_1428517(The_citric_acid_(TCA)_cycle_and_respiratory_electron_transport);R_HSA_202733(Cell_surface_interactions_at_the_vascular_wall);R_HSA_71406(Pyruvate_metabolism_and_Citric_Acid_(TCA)_cycle);R_HSA_433692(Proton_coupled_monocarbo…	5.5776	5.89555	5.30119	1.87942	1.83493	2.17137	2.85001	1.51097	3.8879e-80	3.19218e-78	up	yes
ENSG00000157193	LRP8	14783;14776;14764;14772;14797;14782;14781;14799;14768;14788;14778;14769;14787;14770;14786;14791;14763;14775;14789;14790;14792;14796;14771;14762;14780;14777;14779;14774;14766;14765	ENST00000668991;ENST00000669432;ENST00000657047;ENST00000668071;ENST00000654634;ENST00000354412;ENST00000658404;ENST00000661359;ENST00000668448;ENST00000459674;ENST00000465675;ENST00000657895;ENST00000655704;ENST00000662198;ENST00000347547;ENST00000481431;ENST00000661457;ENST00000653217;ENST00000659993;ENST00000460214;ENST00000653169;ENST00000496580;ENST00000529670;ENST00000306052;ENST00000662604…	GO:0001523(retinoid metabolic process);GO:0004888(transmembrane signaling receptor activity);GO:0005041(low-density lipoprotein particle receptor activity);GO:0005509(calcium ion binding);GO:0005515(protein binding);GO:0005576(extracellular region);GO:0005875(microtubule associated complex);GO:0005886(plasma membrane);GO:0005901(caveola);GO:0006508(proteolysis);GO:0006629(lipid metabolic process)…	NA	K20052	NA	LDL receptor related protein 8 [Source:HGNC Symbol;Acc:HGNC:6700]	processed_transcript;retained_intron;nonsense_mediated_decay;protein_coding	DOID:4(disease);DOID:0050828(artery_disease);DOID:5844(myocardial_infarction);DOID:3393(coronary_artery_disease);DOID:1287(cardiovascular_system_disease);DOID:178(vascular_disease);DOID:7(disease_of_anatomical_entity)	R_HSA_196854(Metabolism_of_vitamins_and_cofactors);R_HSA_418346(Platelet_homeostasis);R_HSA_432142(Platelet_sensitization_by_LDL);R_HSA_2187338(Visual_phototransduction);R_HSA_9709957(Sensory_Perception);R_HSA_975634(Retinoid_metabolism_and_transport);R_HSA_6806667(Metabolism_of_fat_soluble_vitamins);R_HSA_109582(Hemostasis);R_HSA_1430728(Metabolism)	3.25231	3.79477	3.88198	1.34856	1.4543	1.4379	2.57715	1.36578	5.23606e-80	4.28857e-78	up	yes
ENSG00000259001	AL355075	66770	ENST00000554988	NA	NA	NA	NA	ribonuclease P RNA component H1	lncRNA	NA	NA	40.3406	34.8358	36.5213	96.6283	90.0137	89.5886	0.404364	-1.30627	1.32361e-79	1.08144e-77	down	yes
ENSG00000224032	EPB41L4A-AS1	185356;185358;185357;185360	ENST00000663232;ENST00000413221;ENST00000427306;ENST00000508590	NA	NA	NA	NA	EPB41L4A antisense RNA 1 [Source:HGNC Symbol;Acc:HGNC:30749]	lncRNA	NA	NA	3.41343	3.39397	3.67271	9.16513	9.37237	9.99454	0.36731	-1.44493	1.34495e-79	1.0962e-77	down	yes
ENSG00000196470	SIAH1	89333;89334;89332;89336	ENST00000356721;ENST00000394725;ENST00000380006;ENST00000573005	GO:0000209(protein polyubiquitination);GO:0004842(ubiquitin-protein transferase activity);GO:0005515(protein binding);GO:0005634(nucleus);GO:0005737(cytoplasm);GO:0005769(early endosome);GO:0005829(cytosol);GO:0005886(plasma membrane);GO:0006511(ubiquitin-dependent protein catabolic process);GO:0006915(apoptotic process);GO:0007049(cell cycle);GO:0007275(multicellular organism development);GO:000…	04115(p53 signaling pathway);04120(Ubiquitin mediated proteolysis);04310(Wnt signaling pathway);04310(Wnt signaling pathway)	NA	NA	siah E3 ubiquitin protein ligase 1 [Source:HGNC Symbol;Acc:HGNC:10857]	protein_coding;processed_transcript	DOID:684(hepatocellular_carcinoma);DOID:3571(liver_cancer);DOID:4(disease);DOID:10534(stomach_cancer);DOID:1289(neurodegenerative_disease);DOID:170(endocrine_gland_cancer);DOID:162(cancer);DOID:14330(Parkinson's_disease);DOID:3119(gastrointestinal_system_cancer);DOID:863(nervous_system_disease);DOID:14566(disease_of_cellular_proliferation);DOID:686(liver_carcinoma);DOID:331(central_nervous_system…	R_HSA_983169(Class_I_MHC_mediated_antigen_processing_&_presentation);R_HSA_168256(Immune_System);R_HSA_977225(Amyloid_fiber_formation);R_HSA_1266738(Developmental_Biology);R_HSA_983168(Antigen_processing:_Ubiquitination_&_Proteasome_degradation);R_HSA_392499(Metabolism_of_proteins);R_HSA_373752(Netrin_1_signaling);R_HSA_1280218(Adaptive_Immune_System);R_HSA_9675108(Nervous_system_development);R_H…	5.44152	4.95962	4.7935	11.3266	10.631	11.431	0.455084	-1.13579	1.10845e-78	8.96877e-77	down	yes
ENSG00000124762	CDKN1A	194713;194716;194714;194712;194715	ENST00000244741;ENST00000462537;ENST00000373711;ENST00000405375;ENST00000478800	GO:0000079(regulation of cyclin-dependent protein serine/threonine kinase activity);GO:0000082(G1/S transition of mitotic cell cycle);GO:0000086(G2/M transition of mitotic cell cycle);GO:0000307(cyclin-dependent protein kinase holoenzyme complex);GO:0004860(protein kinase inhibitor activity);GO:0004861(cyclin-dependent protein serine/threonine kinase inhibitor activity);GO:0005515(protein binding…	01522(Endocrine resistance);01524(Platinum drug resistance);04012(ErbB signaling pathway);04066(HIF-1 signaling pathway);04068(FoxO signaling pathway);04110(Cell cycle);04115(p53 signaling pathway);04151(PI3K-Akt signaling pathway);04218(Cellular senescence);04630(Jak-STAT signaling pathway);04921(Oxytocin signaling pathway);04928(Parathyroid hormone synthesis, secretion and action);04934(Cushing…	NA	NA	cyclin dependent kinase inhibitor 1A [Source:HGNC Symbol;Acc:HGNC:1784]	protein_coding;processed_transcript	DOID:18(urinary_system_disease);DOID:0080001(bone_disease);DOID:684(hepatocellular_carcinoma);DOID:8552(chronic_myeloid_leukemia);DOID:3996(urinary_system_cancer);DOID:2394(ovarian_cancer);DOID:1240(leukemia);DOID:934(viral_infectious_disease);DOID:1612(breast_cancer);DOID:2531(hematologic_cancer);DOID:28(endocrine_system_disease);DOID:3744(cervical_squamous_cell_carcinoma);DOID:869(cholesteatoma…	R_HSA_212436(Generic_Transcription_Pathway);R_HSA_2262752(Cellular_responses_to_stress);R_HSA_69206(G1/S_Transition);R_HSA_8864260(Transcriptional_regulation_by_the_AP_2_(TFAP2)_family_of_transcription_factors);R_HSA_69580(p53_Dependent_G1/S_DNA_damage_checkpoint);R_HSA_2559582(Senescence_Associated_Secretory_Phenotype_(SASP));R_HSA_69236(G1_Phase);R_HSA_69620(Cell_Cycle_Checkpoints);R_HSA_961408…	1.92872	2.03559	1.92667	7.7889	7.0842	7.1912	0.266991	-1.90514	1.39706e-78	1.12767e-76	down	yes
ENSG00000066697	MSANTD3	226073;226067;226070;226072;226071;226068;226069	ENST00000489377;ENST00000395067;ENST00000622639;ENST00000613183;ENST00000374886;ENST00000398977;ENST00000374885	GO:0042802(identical protein binding);GO:0042802(identical protein binding)	NA	NA	NA	Myb/SANT DNA binding domain containing 3 [Source:HGNC Symbol;Acc:HGNC:23370]	processed_transcript;protein_coding	NA	NA	11.1576	10.555	10.2542	21.6755	22.2919	21.6452	0.487205	-1.0374	1.63552e-78	1.31381e-76	down	yes
ENSG00000184545	DUSP8	36613;36614;36612	ENST00000397374;ENST00000528778;ENST00000331588	GO:0000188(inactivation of MAPK activity);GO:0004721(phosphoprotein phosphatase activity);GO:0004725(protein tyrosine phosphatase activity);GO:0005634(nucleus);GO:0005737(cytoplasm);GO:0005829(cytosol);GO:0006470(protein dephosphorylation);GO:0008138(protein tyrosine/serine/threonine phosphatase activity);GO:0008330(protein tyrosine/threonine phosphatase activity);GO:0016311(dephosphorylation);GO…	04010(MAPK signaling pathway);04010(MAPK signaling pathway)	K04459	3.1.3.48;EC:3.1.3.16	dual specificity phosphatase 8 [Source:HGNC Symbol;Acc:HGNC:3074]	protein_coding;processed_transcript	NA	R_HSA_5683057(MAPK_family_signaling_cascades);R_HSA_5675221(Negative_regulation_of_MAPK_pathway);R_HSA_6802957(Oncogenic_MAPK_signaling);R_HSA_9652817(Signaling_by_MAPK_mutants);R_HSA_162582(Signal_Transduction);R_HSA_112409(RAF_independent_MAPK1/3_activation);R_HSA_5673001(RAF/MAP_kinase_cascade);R_HSA_1643685(Disease);R_HSA_5663202(Diseases_of_signal_transduction_by_growth_factor_receptors_and_…	0.910828	0.968757	1.03668	4.12705	3.98458	3.86969	0.243401	-2.03859	4.36174e-78	3.47867e-76	down	yes
ENSG00000068323	TFE3	2156;2157;2160;2159;2158	ENST00000315869;ENST00000493583;ENST00000481606;ENST00000487451;ENST00000495940	GO:0000790(nuclear chromatin);GO:0000976(transcription regulatory region sequence-specific DNA binding);GO:0000978(RNA polymerase II cis-regulatory region sequence-specific DNA binding);GO:0000981(DNA-binding transcription factor activity, RNA polymerase II-specific);GO:0001228(DNA-binding transcription activator activity, RNA polymerase II-specific);GO:0002250(adaptive immune response);GO:000237…	04137(Mitophagy - animal);05202(Transcriptional misregulation in cancer);05211(Renal cell carcinoma);05211(Renal cell carcinoma)	K09105	NA	transcription factor binding to IGHM enhancer 3 [Source:HGNC Symbol;Acc:HGNC:11752]	protein_coding;nonsense_mediated_decay;processed_transcript;retained_intron	DOID:3996(urinary_system_cancer);DOID:0050687(cell_type_cancer);DOID:1115(sarcoma);DOID:4(disease);DOID:4043(skeletal_muscle_cancer);DOID:162(cancer);DOID:4045(muscle_cancer);DOID:14566(disease_of_cellular_proliferation);DOID:4450(renal_cell_carcinoma);DOID:263(kidney_cancer);DOID:0060100(musculoskeletal_system_cancer);DOID:4451(renal_carcinoma);DOID:4239(alveolar_soft_part_sarcoma);DOID:0050686(…	NA	14.0459	11.7611	13.7412	27.481	28.6497	28.6044	0.466727	-1.09935	1.25589e-77	9.94505e-76	down	yes
ENSG00000151014	NOCT	177409;177412;177410	ENST00000280614;ENST00000515616;ENST00000630479	GO:0000175(3'-5'-exoribonuclease activity);GO:0000290(deadenylation-dependent decapping of nuclear-transcribed mRNA);GO:0000932(P-body);GO:0003723(RNA binding);GO:0003729(mRNA binding);GO:0004535(poly(A)-specific ribonuclease activity);GO:0005634(nucleus);GO:0005654(nucleoplasm);GO:0005737(cytoplasm);GO:0005739(mitochondrion);GO:0006366(transcription by RNA polymerase II);GO:0006739(NADP metaboli…	NA	K18764	EC:3.1.13.4	nocturnin [Source:HGNC Symbol;Acc:HGNC:14254]	protein_coding;retained_intron;nonsense_mediated_decay	DOID:684(hepatocellular_carcinoma);DOID:627(severe_combined_immunodeficiency);DOID:3571(liver_cancer);DOID:4(disease);DOID:612(primary_immunodeficiency_disease);DOID:628(combined_T_cell_and_B_cell_immunodeficiency);DOID:162(cancer);DOID:3119(gastrointestinal_system_cancer);DOID:14566(disease_of_cellular_proliferation);DOID:686(liver_carcinoma);DOID:2914(immune_system_disease);DOID:0050686(organ_s…	R_HSA_400253(Circadian_Clock);R_HSA_1368108(BMAL1:CLOCK,NPAS2_activates_circadian_gene_expression)	8.02566	6.49733	7.58371	20.1449	19.9833	20.0966	0.36707	-1.44587	4.22687e-77	3.33135e-75	down	yes
ENSG00000173546	CSPG4	80877	ENST00000308508	GO:0000187(activation of MAPK activity);GO:0001525(angiogenesis);GO:0001726(ruffle);GO:0005576(extracellular region);GO:0005654(nucleoplasm);GO:0005796(Golgi lumen);GO:0005886(plasma membrane);GO:0005887(integral component of plasma membrane);GO:0005925(focal adhesion);GO:0006929(substrate-dependent cell migration);GO:0007165(signal transduction);GO:0007169(transmembrane receptor protein tyrosine…	NA	NA	NA	chondroitin sulfate proteoglycan 4 [Source:HGNC Symbol;Acc:HGNC:2466]	protein_coding	DOID:230(lateral_sclerosis);DOID:1240(leukemia);DOID:1612(breast_cancer);DOID:2531(hematologic_cancer);DOID:0050687(cell_type_cancer);DOID:8923(skin_melanoma);DOID:1115(sarcoma);DOID:1037(lymphoblastic_leukemia);DOID:4(disease);DOID:1749(squamous_cell_carcinoma);DOID:1289(neurodegenerative_disease);DOID:3459(breast_carcinoma);DOID:162(cancer);DOID:1909(melanoma);DOID:1751(malignant_conjunctiva_me…	R_HSA_3781865(Diseases_of_glycosylation);R_HSA_3595177(Defective_CHSY1_causes_TPBS);R_HSA_71387(Metabolism_of_carbohydrates);R_HSA_1971475(A_tetrasaccharide_linker_sequence_is_required_for_GAG_synthesis);R_HSA_5668914(Diseases_of_metabolism);R_HSA_1630316(Glycosaminoglycan_metabolism);R_HSA_3560783(Defective_B4GALT7_causes_EDS,_progeroid_type);R_HSA_2022870(Chondroitin_sulfate_biosynthesis);R_HSA…	7.37013	6.89102	7.34098	3.21363	3.23832	3.11661	2.25762	1.1748	5.86863e-77	4.60357e-75	up	yes
ENSG00000213445	SIPA1	43211;43217;43208;43210;43209;43214;43207;43216;43212;43213	ENST00000394224;ENST00000528699;ENST00000533361;ENST00000527525;ENST00000526137;ENST00000531339;ENST00000534313;ENST00000529725;ENST00000534406;ENST00000530226	GO:0005096(GTPase activator activity);GO:0005515(protein binding);GO:0005634(nucleus);GO:0005737(cytoplasm);GO:0005829(cytosol);GO:0007010(cytoskeleton organization);GO:0007162(negative regulation of cell adhesion);GO:0007165(signal transduction);GO:0008022(protein C-terminus binding);GO:0012505(endomembrane system);GO:0016020(membrane);GO:0030133(transport vesicle);GO:0030308(negative regulation…	04015(Rap1 signaling pathway);04670(Leukocyte transendothelial migration);04670(Leukocyte transendothelial migration)	NA	NA	signal-induced proliferation-associated 1 [Source:HGNC Symbol;Acc:HGNC:10885]	protein_coding;retained_intron	DOID:1240(leukemia);DOID:2531(hematologic_cancer);DOID:4(disease);DOID:162(cancer);DOID:14566(disease_of_cellular_proliferation);DOID:0060083(immune_system_cancer);DOID:0050686(organ_system_cancer)	R_HSA_392517(Rap1_signalling);R_HSA_168256(Immune_System);R_HSA_1280218(Adaptive_Immune_System)	8.47663	8.01251	8.13175	2.52747	2.90858	2.88593	2.95854	1.56488	3.24672e-76	2.53494e-74	up	yes
ENSG00000148680	HTR7	33188;33187;33186	ENST00000336152;ENST00000371719;ENST00000277874	GO:0004930(G protein-coupled receptor activity);GO:0004993(G protein-coupled serotonin receptor activity);GO:0005515(protein binding);GO:0005886(plasma membrane);GO:0005887(integral component of plasma membrane);GO:0006939(smooth muscle contraction);GO:0007165(signal transduction);GO:0007186(G protein-coupled receptor signaling pathway);GO:0007187(G protein-coupled receptor signaling pathway, cou…	04014(Ras signaling pathway);04020(Calcium signaling pathway);04080(Neuroactive ligand-receptor interaction);04726(Serotonergic synapse);04726(Serotonergic synapse)	K04163	NA	5-hydroxytryptamine receptor 7 [Source:HGNC Symbol;Acc:HGNC:5302]	protein_coding	DOID:0050687(cell_type_cancer);DOID:4(disease);DOID:5419(schizophrenia);DOID:0050828(artery_disease);DOID:162(cancer);DOID:2468(psychotic_disorder);DOID:14566(disease_of_cellular_proliferation);DOID:10763(hypertension);DOID:1287(cardiovascular_system_disease);DOID:178(vascular_disease);DOID:1561(cognitive_disorder);DOID:150(disease_of_mental_health);DOID:299(adenocarcinoma);DOID:305(carcinoma);DO…	R_HSA_9662851(Anti_inflammatory_response_favouring_Leishmania_parasite_infection);R_HSA_9660821(ADORA2B_mediated_anti_inflammatory_cytokines_production);R_HSA_373076(Class_A/1_(Rhodopsin_like_receptors));R_HSA_9658195(Leishmania_infection);R_HSA_418555(G_alpha_(s)_signalling_events);R_HSA_9716542(Signaling_by_Rho_GTPases,_Miro_GTPases_and_RHOBTB3);R_HSA_375280(Amine_ligand_binding_receptors);R_HS…	10.523	9.58005	10.3738	20.5175	20.5894	20.6465	0.493524	-1.01881	4.86398e-76	3.77999e-74	down	yes
ENSG00000099331	MYO9B	117020;117023;117018;117007;117019;117026;117014;117009;117013;117004;117016;117005;117025;117017;117027;117012	ENST00000599420;ENST00000597073;ENST00000601490;ENST00000397274;ENST00000593533;ENST00000597572;ENST00000602177;ENST00000593411;ENST00000598101;ENST00000595618;ENST00000601749;ENST00000594824;ENST00000598419;ENST00000598464;ENST00000597881;ENST00000594971	GO:0000146(microfilament motor activity);GO:0000166(nucleotide binding);GO:0003774(motor activity);GO:0003779(actin binding);GO:0005096(GTPase activator activity);GO:0005515(protein binding);GO:0005516(calmodulin binding);GO:0005524(ATP binding);GO:0005737(cytoplasm);GO:0005829(cytosol);GO:0005856(cytoskeleton);GO:0005884(actin filament);GO:0005938(cell cortex);GO:0007165(signal transduction);GO:…	NA	K10360	NA	myosin IXB [Source:HGNC Symbol;Acc:HGNC:7609]	retained_intron;protein_coding;processed_transcript	DOID:0080001(bone_disease);DOID:17(musculoskeletal_system_disease);DOID:8505(dermatitis_herpetiformis);DOID:4(disease);DOID:5419(schizophrenia);DOID:0060031(autoimmune_disease_of_gastrointestinal_tract);DOID:5295(intestinal_disease);DOID:77(gastrointestinal_system_disease);DOID:2723(dermatitis);DOID:4194(glucose_metabolism_disease);DOID:417(hypersensitivity_reaction_type_II_disease);DOID:16(integ…	R_HSA_194315(Signaling_by_Rho_GTPases);R_HSA_9012999(RHO_GTPase_cycle);R_HSA_9664407(Parasite_infection);R_HSA_9658195(Leishmania_infection);R_HSA_168249(Innate_Immune_System);R_HSA_8985586(SLIT2:ROBO1_increases_RHOA_activity);R_HSA_9013106(RHOC_GTPase_cycle);R_HSA_9013149(RAC1_GTPase_cycle);R_HSA_9716542(Signaling_by_Rho_GTPases,_Miro_GTPases_and_RHOBTB3);R_HSA_9664422(FCGR3A_mediated_phagocytos…	5.53205	5.24581	5.44682	2.41351	2.38376	2.39364	2.25628	1.17395	5.57059e-76	4.31908e-74	up	yes
ENSG00000157617	C2CD2	150472;150476;150473;150474;150470;150475;150477;150471	ENST00000380486;ENST00000490479;ENST00000482186;ENST00000482084;ENST00000449165;ENST00000467074;ENST00000478372;ENST00000329623	GO:0005634(nucleus);GO:0005829(cytosol);GO:0016020(membrane);GO:0016021(integral component of membrane);GO:0016021(integral component of membrane)	NA	NA	NA	C2 calcium dependent domain containing 2 [Source:HGNC Symbol;Acc:HGNC:1266]	protein_coding;retained_intron;processed_transcript	NA	NA	6.41636	6.55076	6.65319	2.92739	3.0135	2.79731	2.24535	1.16694	6.44032e-76	4.97035e-74	up	yes
ENSG00000196352	CD55	25268;25269;25272;25265;25266;25276;25271;25275;25270;25274;25273;25267	ENST00000367064;ENST00000314754;ENST00000343420;ENST00000367063;ENST00000391921;ENST00000618707;ENST00000644836;ENST00000476590;ENST00000367067;ENST00000465534;ENST00000488171;ENST00000645323	GO:0000139(Golgi membrane);GO:0001618(virus receptor activity);GO:0002376(immune system process);GO:0005515(protein binding);GO:0005576(extracellular region);GO:0005886(plasma membrane);GO:0006888(endoplasmic reticulum to Golgi vesicle-mediated transport);GO:0006958(complement activation, classical pathway);GO:0007204(positive regulation of cytosolic calcium ion concentration);GO:0008289(lipid bi…	04610(Complement and coagulation cascades);04640(Hematopoietic cell lineage);05416(Viral myocarditis);05416(Viral myocarditis)	NA	NA	CD55 molecule (Cromer blood group) [Source:HGNC Symbol;Acc:HGNC:2665]	protein_coding;retained_intron	DOID:18(urinary_system_disease);DOID:1612(breast_cancer);DOID:1324(lung_cancer);DOID:718(autoimmune_hemolytic_anemia);DOID:1993(rectum_cancer);DOID:576(proteinuria);DOID:4(disease);DOID:720(normocytic_anemia);DOID:3146(lipid_metabolism_disorder);DOID:9256(colorectal_cancer);DOID:557(kidney_disease);DOID:417(hypersensitivity_reaction_type_II_disease);DOID:5672(large_intestine_cancer);DOID:0014667(…	R_HSA_446203(Asparagine_N_linked_glycosylation);R_HSA_166658(Complement_cascade);R_HSA_597592(Post_translational_protein_modification);R_HSA_5653656(Vesicle_mediated_transport);R_HSA_199991(Membrane_Trafficking);R_HSA_199977(ER_to_Golgi_Anterograde_Transport);R_HSA_168249(Innate_Immune_System);R_HSA_168256(Immune_System);R_HSA_500792(GPCR_ligand_binding);R_HSA_373080(Class_B/2_(Secretin_family_re…	1.95031	1.84376	1.57332	6.30366	5.57661	6.66768	0.289379	-1.78897	1.60253e-75	1.23108e-73	down	yes
ENSG00000119487	MAPKAP1	227282;227279;227295;227293;227287;227281;227291;227289;227280;227285;227297;227296;227283;227300;227286;227294;227284;227288	ENST00000265960;ENST00000373511;ENST00000437973;ENST00000394060;ENST00000497932;ENST00000350766;ENST00000473837;ENST00000496063;ENST00000373498;ENST00000483937;ENST00000448439;ENST00000468896;ENST00000373503;ENST00000373496;ENST00000444226;ENST00000427078;ENST00000394063;ENST00000496658	GO:0005515(protein binding);GO:0005546(phosphatidylinositol-4,5-bisphosphate binding);GO:0005547(phosphatidylinositol-3,4,5-trisphosphate binding);GO:0005634(nucleus);GO:0005654(nucleoplasm);GO:0005737(cytoplasm);GO:0005794(Golgi apparatus);GO:0005829(cytosol);GO:0005886(plasma membrane);GO:0016020(membrane);GO:0016301(kinase activity);GO:0016310(phosphorylation);GO:0017016(Ras GTPase binding);GO…	04150(mTOR signaling pathway);04150(mTOR signaling pathway)	K20410	NA	MAPK associated protein 1 [Source:HGNC Symbol;Acc:HGNC:18752]	protein_coding;processed_transcript;nonsense_mediated_decay;retained_intron	DOID:3996(urinary_system_cancer);DOID:4(disease);DOID:162(cancer);DOID:14566(disease_of_cellular_proliferation);DOID:4450(renal_cell_carcinoma);DOID:263(kidney_cancer);DOID:4451(renal_carcinoma);DOID:0050686(organ_system_cancer)	R_HSA_212436(Generic_Transcription_Pathway);R_HSA_194138(Signaling_by_VEGF);R_HSA_9006925(Intracellular_signaling_by_second_messengers);R_HSA_6804757(Regulation_of_TP53_Degradation);R_HSA_388841(Costimulation_by_the_CD28_family);R_HSA_74160(Gene_expression_(Transcription));R_HSA_6806003(Regulation_of_TP53_Expression_and_Degradation);R_HSA_168256(Immune_System);R_HSA_5218920(VEGFR2_mediated_vascul…	10.7167	10.9283	10.0996	4.87457	5.10641	4.81638	2.14529	1.10117	9.46714e-75	7.19008e-73	up	yes
ENSG00000134686	PHC2	12357;12358;12356;12366;12370;12365;12360;12372;12371;12355;12359	ENST00000373418;ENST00000373422;ENST00000485928;ENST00000473158;ENST00000459964;ENST00000493483;ENST00000467894;ENST00000484692;ENST00000468406;ENST00000431992;ENST00000257118	GO:0000792(heterochromatin);GO:0003677(DNA binding);GO:0003682(chromatin binding);GO:0005515(protein binding);GO:0005634(nucleus);GO:0005654(nucleoplasm);GO:0007275(multicellular organism development);GO:0007283(spermatogenesis);GO:0008270(zinc ion binding);GO:0031519(PcG protein complex);GO:0035102(PRC1 complex);GO:0042393(histone binding);GO:0042802(identical protein binding);GO:0045892(negativ…	NA	K11457	NA	polyhomeotic homolog 2 [Source:HGNC Symbol;Acc:HGNC:3183]	protein_coding;processed_transcript	NA	R_HSA_4551638(SUMOylation_of_chromatin_organization_proteins);R_HSA_212436(Generic_Transcription_Pathway);R_HSA_2262752(Cellular_responses_to_stress);R_HSA_4655427(SUMOylation_of_DNA_methylation_proteins);R_HSA_597592(Post_translational_protein_modification);R_HSA_9006925(Intracellular_signaling_by_second_messengers);R_HSA_8953897(Cellular_responses_to_external_stimuli);R_HSA_2559583(Cellular_Sen…	9.83001	8.72635	9.44237	18.996	19.9686	18.3704	0.488336	-1.03405	9.51338e-75	7.20881e-73	down	yes
ENSG00000152223	EPG5	110433;110438;110432;110434;110437;110439;110441;110440;110435	ENST00000282041;ENST00000592272;ENST00000590854;ENST00000587262;ENST00000590884;ENST00000587973;ENST00000586655;ENST00000587974;ENST00000585906	GO:0005515(protein binding);GO:0005737(cytoplasm);GO:0005764(lysosome);GO:0006862(nucleotide transport);GO:0006914(autophagy);GO:0008333(endosome to lysosome transport);GO:0032456(endocytic recycling);GO:0034162(toll-like receptor 9 signaling pathway);GO:0048471(perinuclear region of cytoplasm);GO:0097352(autophagosome maturation);GO:1990786(cellular response to dsDNA);GO:1990786(cellular respons…	NA	NA	NA	ectopic P-granules autophagy protein 5 homolog [Source:HGNC Symbol;Acc:HGNC:29331]	protein_coding;nonsense_mediated_decay;processed_transcript;retained_intron	NA	NA	2.03277	2.02626	1.91423	4.74288	4.72837	4.2119	0.436541	-1.19581	2.57289e-74	1.93645e-72	down	yes
ENSG00000187951	AC091057	75993	ENST00000602616	NA	NA	NA	NA	OTU deubiquitinase 7A pseudogene [Source:NCBI gene (formerly Entrezgene);Acc:100288637]	lncRNA	NA	NA	5.57454	6.08512	5.95673	2.05465	2.02799	2.1096	2.84491	1.50838	3.93871e-74	2.93794e-72	up	yes
ENSG00000132680	KHDC4	21208;21209;21216;21210;21211;21215;21214;21220;21219;21212	ENST00000368320;ENST00000368321;ENST00000482337;ENST00000478002;ENST00000466520;ENST00000368319;ENST00000483237;ENST00000491599;ENST00000466713;ENST00000465953	GO:0003723(RNA binding);GO:0005515(protein binding);GO:0005634(nucleus);GO:0005681(spliceosomal complex);GO:0005737(cytoplasm);GO:0006376(mRNA splice site selection);GO:0006397(mRNA processing);GO:0008380(RNA splicing);GO:0008380(RNA splicing)	NA	NA	NA	KH domain containing 4, pre-mRNA splicing factor [Source:HGNC Symbol;Acc:HGNC:29145]	protein_coding;processed_transcript	NA	NA	22.5762	23.112	23.095	11.8159	10.2784	12.1932	2.00607	1.00437	1.65904e-73	1.22384e-71	up	yes
ENSG00000101447	FAM83D	145966;145965	ENST00000619850;ENST00000619304	GO:0000922(spindle pole);GO:0001837(epithelial to mesenchymal transition);GO:0005515(protein binding);GO:0005737(cytoplasm);GO:0005819(spindle);GO:0005829(cytosol);GO:0005856(cytoskeleton);GO:0007049(cell cycle);GO:0007165(signal transduction);GO:0008017(microtubule binding);GO:0008283(cell population proliferation);GO:0015630(microtubule cytoskeleton);GO:0016477(cell migration);GO:0019894(kinesi…	NA	K16805	NA	family with sequence similarity 83 member D [Source:HGNC Symbol;Acc:HGNC:16122]	protein_coding	NA	NA	23.2746	23.6506	23.1917	8.82016	10.3403	9.73956	2.42619	1.27869	2.31836e-73	1.70645e-71	up	yes
ENSG00000179348	GATA2	164987;164988;164991;164990;164989;164992	ENST00000341105;ENST00000489987;ENST00000492608;ENST00000487848;ENST00000430265;ENST00000498200	GO:0000122(negative regulation of transcription by RNA polymerase II);GO:0000978(RNA polymerase II cis-regulatory region sequence-specific DNA binding);GO:0000981(DNA-binding transcription factor activity, RNA polymerase II-specific);GO:0000987(cis-regulatory region sequence-specific DNA binding);GO:0001228(DNA-binding transcription activator activity, RNA polymerase II-specific);GO:0001655(uroge…	NA	NA	NA	GATA binding protein 2 [Source:HGNC Symbol;Acc:HGNC:4171]	protein_coding;processed_transcript	DOID:3996(urinary_system_cancer);DOID:1240(leukemia);DOID:2531(hematologic_cancer);DOID:225(syndrome);DOID:4(disease);DOID:9538(multiple_myeloma);DOID:2154(nephroblastoma);DOID:162(cancer);DOID:4961(bone_marrow_disease);DOID:14566(disease_of_cellular_proliferation);DOID:1036(chronic_leukemia);DOID:5183(hereditary_Wilms'_tumor);DOID:263(kidney_cancer);DOID:0060083(immune_system_cancer);DOID:74(hem…	R_HSA_212436(Generic_Transcription_Pathway);R_HSA_74160(Gene_expression_(Transcription));R_HSA_9616222(Transcriptional_regulation_of_granulopoiesis);R_HSA_983231(Factors_involved_in_megakaryocyte_development_and_platelet_production);R_HSA_1266738(Developmental_Biology);R_HSA_73857(RNA_Polymerase_II_Transcription);R_HSA_8878171(Transcriptional_regulation_by_RUNX1);R_HSA_8939236(RUNX1_regulates_tra…	21.9045	20.0025	19.8087	10.1297	10.2393	10.0396	2.02955	1.02116	6.55634e-72	4.71168e-70	up	yes
ENSG00000115641	FHL2	133667;133672;133678;133673;133665;133668;133671;133666;133669;133677;133675	ENST00000393353;ENST00000409807;ENST00000447958;ENST00000408995;ENST00000409177;ENST00000530340;ENST00000358129;ENST00000322142;ENST00000344213;ENST00000607522;ENST00000452732	GO:0000122(negative regulation of transcription by RNA polymerase II);GO:0001649(osteoblast differentiation);GO:0003712(transcription coregulator activity);GO:0003714(transcription corepressor activity);GO:0005515(protein binding);GO:0005634(nucleus);GO:0005654(nucleoplasm);GO:0005737(cytoplasm);GO:0005925(focal adhesion);GO:0006357(regulation of transcription by RNA polymerase II);GO:0008134(tra…	04380(Osteoclast differentiation);04380(Osteoclast differentiation)	K14380	NA	four and a half LIM domains 2 [Source:HGNC Symbol;Acc:HGNC:3703]	protein_coding;nonsense_mediated_decay	DOID:0080001(bone_disease);DOID:2394(ovarian_cancer);DOID:1240(leukemia);DOID:2531(hematologic_cancer);DOID:17(musculoskeletal_system_disease);DOID:4(disease);DOID:1192(peripheral_nervous_system_neoplasm);DOID:848(arthritis);DOID:2621(autonomic_nervous_system_neoplasm);DOID:162(cancer);DOID:769(neuroblastoma);DOID:2151(malignant_ovarian_surface_epithelial_stromal_neoplasm);DOID:14566(disease_of_c…	R_HSA_400206(Regulation_of_lipid_metabolism_by_PPARalpha);R_HSA_1989781(PPARA_activates_gene_expression);R_HSA_556833(Metabolism_of_lipids);R_HSA_1430728(Metabolism)	5.54039	4.7358	5.05696	10.8604	11.8941	12.051	0.440537	-1.18266	7.79879e-72	5.59253e-70	down	yes
ENSG00000140534	TICRR	82309;82306;82305	ENST00000561095;ENST00000560985;ENST00000268138	GO:0003682(chromatin binding);GO:0005515(protein binding);GO:0005634(nucleus);GO:0005654(nucleoplasm);GO:0006260(DNA replication);GO:0006281(DNA repair);GO:0006974(cellular response to DNA damage stimulus);GO:0007049(cell cycle);GO:0007093(mitotic cell cycle checkpoint);GO:0007095(mitotic G2 DNA damage checkpoint);GO:0010212(response to ionizing radiation);GO:0030174(regulation of DNA-dependent D…	NA	NA	NA	TOPBP1 interacting checkpoint and replication regulator [Source:HGNC Symbol;Acc:HGNC:28704]	nonsense_mediated_decay;protein_coding	NA	NA	6.40688	6.69164	6.558	3.12916	2.99069	3.06581	2.13991	1.09755	9.37933e-72	6.71154e-70	up	yes
ENSG00000071246	VASH1	71965;71966;71967;71968;71970	ENST00000167106;ENST00000554237;ENST00000556038;ENST00000553518;ENST00000554743	GO:0001525(angiogenesis);GO:0001937(negative regulation of endothelial cell proliferation);GO:0003779(actin binding);GO:0004180(carboxypeptidase activity);GO:0004181(metallocarboxypeptidase activity);GO:0005515(protein binding);GO:0005576(extracellular region);GO:0005615(extracellular space);GO:0005737(cytoplasm);GO:0005783(endoplasmic reticulum);GO:0006508(proteolysis);GO:0007049(cell cycle);GO:…	NA	NA	NA	vasohibin 1 [Source:HGNC Symbol;Acc:HGNC:19964]	protein_coding;processed_transcript	DOID:4(disease);DOID:162(cancer);DOID:14566(disease_of_cellular_proliferation)	R_HSA_597592(Post_translational_protein_modification);R_HSA_8955332(Carboxyterminal_post_translational_modifications_of_tubulin);R_HSA_392499(Metabolism_of_proteins)	5.26526	5.41834	5.26317	2.17019	2.00696	2.01044	2.57722	1.36581	1.48876e-71	1.04957e-69	up	yes
ENSG00000123358	NR4A1	54594;54603;54607;54598;54597;54596;54595;54602;54605;54600;54612;54604;54593;54599;54609	ENST00000553200;ENST00000394824;ENST00000550557;ENST00000478250;ENST00000549102;ENST00000550082;ENST00000545748;ENST00000394825;ENST00000562373;ENST00000243050;ENST00000565848;ENST00000548232;ENST00000546842;ENST00000547206;ENST00000550339	GO:0000790(nuclear chromatin);GO:0000977(RNA polymerase II regulatory region sequence-specific DNA binding);GO:0000978(RNA polymerase II cis-regulatory region sequence-specific DNA binding);GO:0000981(DNA-binding transcription factor activity, RNA polymerase II-specific);GO:0001228(DNA-binding transcription activator activity, RNA polymerase II-specific);GO:0001938(positive regulation of endothel…	04010(MAPK signaling pathway);04151(PI3K-Akt signaling pathway);04925(Aldosterone synthesis and secretion);04927(Cortisol synthesis and secretion);04934(Cushing syndrome);04934(Cushing syndrome)	K04465	NA	nuclear receptor subfamily 4 group A member 1 [Source:HGNC Symbol;Acc:HGNC:7980]	protein_coding;retained_intron;processed_transcript	DOID:684(hepatocellular_carcinoma);DOID:1240(leukemia);DOID:934(viral_infectious_disease);DOID:2531(hematologic_cancer);DOID:0050687(cell_type_cancer);DOID:3571(liver_cancer);DOID:0050117(disease_by_infectious_agent);DOID:4(disease);DOID:409(liver_disease);DOID:77(gastrointestinal_system_disease);DOID:643(progressive_multifocal_leukoencephalopathy);DOID:162(cancer);DOID:1909(melanoma);DOID:3119(g…	R_HSA_212436(Generic_Transcription_Pathway);R_HSA_9006925(Intracellular_signaling_by_second_messengers);R_HSA_198693(AKT_phosphorylates_targets_in_the_nucleus);R_HSA_74160(Gene_expression_(Transcription));R_HSA_383280(Nuclear_Receptor_transcription_pathway);R_HSA_73857(RNA_Polymerase_II_Transcription);R_HSA_162582(Signal_Transduction);R_HSA_2219528(PI3K/AKT_Signaling_in_Cancer);R_HSA_1257604(PIP3…	2.08089	2.37474	2.26544	6.48657	5.73419	5.65913	0.375901	-1.41158	4.32936e-71	3.02666e-69	down	yes
ENSG00000177700	POLR2L	36485;36483	ENST00000322028;ENST00000534030	GO:0000398(mRNA splicing, via spliceosome);GO:0003677(DNA binding);GO:0003899(DNA-directed 5'-3' RNA polymerase activity);GO:0005515(protein binding);GO:0005634(nucleus);GO:0005654(nucleoplasm);GO:0005665(RNA polymerase II, core complex);GO:0005666(RNA polymerase III complex);GO:0005736(RNA polymerase I complex);GO:0005829(cytosol);GO:0006283(transcription-coupled nucleotide-excision repair);GO:0…	03020(RNA polymerase);04623(Cytosolic DNA-sensing pathway);05016(Huntington disease);05016(Huntington disease)	NA	NA	RNA polymerase II subunit L [Source:HGNC Symbol;Acc:HGNC:9199]	protein_coding;nonsense_mediated_decay	NA	R_HSA_212436(Generic_Transcription_Pathway);R_HSA_167200(Formation_of_HIV_1_elongation_complex_containing_HIV_1_Tat);R_HSA_73854(RNA_Polymerase_I_Promoter_Clearance);R_HSA_76042(RNA_Polymerase_II_Transcription_Initiation_And_Promoter_Clearance);R_HSA_75953(RNA_Polymerase_II_Transcription_Initiation);R_HSA_5696398(Nucleotide_Excision_Repair);R_HSA_9670095(Inhibition_of_DNA_recombination_at_telomer…	42.749	41.1335	38.9202	14.0154	15.2416	16.4531	2.68655	1.42576	5.84543e-71	4.06105e-69	up	yes
ENSG00000167470	MIDN	112867;112870;112871;112869;112868;112866	ENST00000300952;ENST00000586843;ENST00000590136;ENST00000591302;ENST00000591446;ENST00000586757	GO:0003674(molecular_function);GO:0005515(protein binding);GO:0005634(nucleus);GO:0005730(nucleolus);GO:0005737(cytoplasm);GO:0005829(cytosol);GO:0008150(biological_process);GO:0019900(kinase binding);GO:0033132(negative regulation of glucokinase activity);GO:0046676(negative regulation of insulin secretion);GO:0046676(negative regulation of insulin secretion)	NA	NA	NA	midnolin [Source:HGNC Symbol;Acc:HGNC:16298]	protein_coding;retained_intron	NA	NA	11.1839	11.4238	10.7966	5.01813	4.94776	4.90493	2.2463	1.16755	5.95727e-71	4.13017e-69	up	yes
ENSG00000135723	FHOD1	91179;91182;91178;91187;91180;91184;91183;91181;91186	ENST00000258201;ENST00000567561;ENST00000569085;ENST00000562266;ENST00000567752;ENST00000569888;ENST00000567509;ENST00000566006;ENST00000568595	GO:0001725(stress fiber);GO:0003779(actin binding);GO:0005515(protein binding);GO:0005634(nucleus);GO:0005654(nucleoplasm);GO:0005737(cytoplasm);GO:0005829(cytosol);GO:0005856(cytoskeleton);GO:0007097(nuclear migration);GO:0014704(intercalated disc);GO:0016020(membrane);GO:0019904(protein domain specific binding);GO:0030866(cortical actin cytoskeleton organization);GO:0032059(bleb);GO:0042802(ide…	NA	NA	NA	formin homology 2 domain containing 1 [Source:HGNC Symbol;Acc:HGNC:17905]	protein_coding;nonsense_mediated_decay;retained_intron	NA	NA	10.8056	10.7633	11.3204	5.04278	5.19188	5.21196	2.12923	1.09033	6.42132e-71	4.44267e-69	up	yes
ENSG00000100575	TIMM9	70225;70233;70232;70226;70228;70234;70227;70230;70229;70231	ENST00000395159;ENST00000555404;ENST00000555930;ENST00000216463;ENST00000556007;ENST00000555097;ENST00000555593;ENST00000555061;ENST00000557397;ENST00000556367	GO:0005515(protein binding);GO:0005739(mitochondrion);GO:0005743(mitochondrial inner membrane);GO:0005758(mitochondrial intermembrane space);GO:0006626(protein targeting to mitochondrion);GO:0007605(sensory perception of sound);GO:0008270(zinc ion binding);GO:0015031(protein transport);GO:0016020(membrane);GO:0042719(mitochondrial intermembrane space protein transporter complex);GO:0042803(protei…	NA	K17777	NA	translocase of inner mitochondrial membrane 9 [Source:HGNC Symbol;Acc:HGNC:11819]	protein_coding;processed_transcript	NA	R_HSA_1268020(Mitochondrial_protein_import);R_HSA_9609507(Protein_localization)	22.1943	21.1294	21.8884	42.5757	42.8475	45.2676	0.498981	-1.00294	9.69037e-71	6.69056e-69	down	yes
ENSG00000108511	HOXB6	102632;102639;102638;102631	ENST00000484302;ENST00000490419;ENST00000470193;ENST00000225648	GO:0000790(nuclear chromatin);GO:0000978(RNA polymerase II cis-regulatory region sequence-specific DNA binding);GO:0000981(DNA-binding transcription factor activity, RNA polymerase II-specific);GO:0003677(DNA binding);GO:0003700(DNA-binding transcription factor activity);GO:0003723(RNA binding);GO:0005515(protein binding);GO:0005634(nucleus);GO:0006355(regulation of transcription, DNA-templated);…	NA	K09306	NA	homeobox B6 [Source:HGNC Symbol;Acc:HGNC:5117]	protein_coding;processed_transcript	NA	NA	29.0109	29.303	27.7457	14.528	14.3562	13.5046	2.03024	1.02165	1.17741e-69	7.96468e-68	up	yes
ENSG00000171223	JUNB	115917	ENST00000302754	GO:0000122(negative regulation of transcription by RNA polymerase II);GO:0000785(chromatin);GO:0000790(nuclear chromatin);GO:0000977(RNA polymerase II regulatory region sequence-specific DNA binding);GO:0000978(RNA polymerase II cis-regulatory region sequence-specific DNA binding);GO:0000981(DNA-binding transcription factor activity, RNA polymerase II-specific);GO:0001228(DNA-binding transcriptio…	04380(Osteoclast differentiation);04668(TNF signaling pathway)	K09028	NA	JunB proto-oncogene, AP-1 transcription factor subunit [Source:HGNC Symbol;Acc:HGNC:6205]	protein_coding	DOID:684(hepatocellular_carcinoma);DOID:1240(leukemia);DOID:2531(hematologic_cancer);DOID:630(genetic_disease);DOID:3571(liver_cancer);DOID:1037(lymphoblastic_leukemia);DOID:4(disease);DOID:0050177(monogenic_disease);DOID:0050736(autosomal_dominant_disease);DOID:8567(Hodgkin's_lymphoma);DOID:5683(hereditary_breast_ovarian_cancer);DOID:0050739(autosomal_genetic_disease);DOID:162(cancer);DOID:3119(…	R_HSA_212436(Generic_Transcription_Pathway);R_HSA_166520(Signaling_by_NTRKs);R_HSA_2173793(Transcriptional_activity_of_SMAD2/SMAD3:SMAD4_heterotrimer);R_HSA_1280215(Cytokine_Signaling_in_Immune_system);R_HSA_9031628(NGF_stimulated_transcription);R_HSA_74160(Gene_expression_(Transcription));R_HSA_168256(Immune_System);R_HSA_198725(Nuclear_Events_(kinase_and_transcription_factor_activation));R_HSA_…	33.316	31.6447	34.4005	14.7641	12.7889	14.6281	2.35559	1.23609	1.35268e-69	9.11338e-68	up	yes
ENSG00000105186	ANKRD27	118798;118806;118799;118808;118804;118807;118805;118801;118803	ENST00000306065;ENST00000588700;ENST00000587667;ENST00000590519;ENST00000593232;ENST00000586693;ENST00000586463;ENST00000591100;ENST00000587352	GO:0000149(SNARE binding);GO:0005085(guanyl-nucleotide exchange factor activity);GO:0005096(GTPase activator activity);GO:0005515(protein binding);GO:0005764(lysosome);GO:0005768(endosome);GO:0005769(early endosome);GO:0005770(late endosome);GO:0005829(cytosol);GO:0005886(plasma membrane);GO:0010976(positive regulation of neuron projection development);GO:0015031(protein transport);GO:0016020(mem…	NA	K20175	NA	ankyrin repeat domain 27 [Source:HGNC Symbol;Acc:HGNC:25310]	protein_coding;nonsense_mediated_decay;retained_intron	NA	R_HSA_5653656(Vesicle_mediated_transport);R_HSA_199991(Membrane_Trafficking);R_HSA_9007101(Rab_regulation_of_trafficking);R_HSA_8876198(RAB_GEFs_exchange_GTP_for_GDP_on_RABs)	6.82127	6.90911	6.51508	2.62319	2.86348	3.0112	2.38242	1.25242	2.72651e-69	1.82589e-67	up	yes
ENSG00000100075	SLC25A1	151613;151615;151616;151617;151614	ENST00000215882;ENST00000470922;ENST00000461267;ENST00000468824;ENST00000451283	GO:0005347(ATP transmembrane transporter activity);GO:0005634(nucleus);GO:0005739(mitochondrion);GO:0005743(mitochondrial inner membrane);GO:0006094(gluconeogenesis);GO:0006843(mitochondrial citrate transmembrane transport);GO:0015137(citrate transmembrane transporter activity);GO:0015142(tricarboxylic acid transmembrane transporter activity);GO:0015867(ATP transport);GO:0016020(membrane);GO:0016…	NA	K15100	NA	solute carrier family 25 member 1 [Source:HGNC Symbol;Acc:HGNC:10979]	protein_coding;retained_intron;processed_transcript	NA	R_HSA_75105(Fatty_acyl_CoA_biosynthesis);R_HSA_71387(Metabolism_of_carbohydrates);R_HSA_8978868(Fatty_acid_metabolism);R_HSA_70326(Glucose_metabolism);R_HSA_70263(Gluconeogenesis);R_HSA_556833(Metabolism_of_lipids);R_HSA_1430728(Metabolism)	25.4395	25.9193	25.7699	11.7518	11.6581	12.3354	2.15773	1.10952	8.81699e-69	5.88099e-67	up	yes
ENSG00000149150	SLC43A1	41119;41122;41128;41126;41125;41124;41127;41123;41121;41120	ENST00000278426;ENST00000529452;ENST00000533263;ENST00000524995;ENST00000533066;ENST00000530159;ENST00000534105;ENST00000533515;ENST00000525764;ENST00000528450	GO:0003333(amino acid transmembrane transport);GO:0005515(protein binding);GO:0005886(plasma membrane);GO:0005887(integral component of plasma membrane);GO:0006865(amino acid transport);GO:0015171(amino acid transmembrane transporter activity);GO:0015175(neutral amino acid transmembrane transporter activity);GO:0015179(L-amino acid transmembrane transporter activity);GO:0015804(neutral amino acid…	NA	NA	NA	solute carrier family 43 member 1 [Source:HGNC Symbol;Acc:HGNC:9225]	protein_coding;retained_intron;nonsense_mediated_decay;processed_transcript	NA	R_HSA_382551(Transport_of_small_molecules);R_HSA_425407(SLC_mediated_transmembrane_transport);R_HSA_352230(Amino_acid_transport_across_the_plasma_membrane);R_HSA_425393(Transport_of_inorganic_cations/anions_and_amino_acids/oligopeptides)	6.5248	6.22033	7.0281	15.0489	14.0603	15.1991	0.446265	-1.16403	1.80531e-68	1.19699e-66	down	yes
ENSG00000150712	MTMR12	181251;181252;181256;181255;181253;181250;181257	ENST00000382142;ENST00000264934;ENST00000505419;ENST00000504049;ENST00000510216;ENST00000280285;ENST00000513622	GO:0004438(phosphatidylinositol-3-phosphatase activity);GO:0005515(protein binding);GO:0005737(cytoplasm);GO:0005829(cytosol);GO:0006661(phosphatidylinositol biosynthetic process);GO:0016529(sarcoplasmic reticulum);GO:0019208(phosphatase regulator activity);GO:0030017(sarcomere);GO:0046856(phosphatidylinositol dephosphorylation);GO:0050790(regulation of catalytic activity);GO:1901998(toxin transp…	NA	K18085	NA	myotubularin related protein 12 [Source:HGNC Symbol;Acc:HGNC:18191]	protein_coding;nonsense_mediated_decay;retained_intron;processed_transcript	NA	R_HSA_1483255(PI_Metabolism);R_HSA_1660516(Synthesis_of_PIPs_at_the_early_endosome_membrane);R_HSA_556833(Metabolism_of_lipids);R_HSA_1483257(Phospholipid_metabolism);R_HSA_1430728(Metabolism)	10.7902	11.831	11.4144	5.3479	5.52408	5.35838	2.09704	1.06835	2.89171e-68	1.90221e-66	up	yes
ENSG00000102996	MMP15	90505;90506	ENST00000219271;ENST00000570065	GO:0004222(metalloendopeptidase activity);GO:0005515(protein binding);GO:0005886(plasma membrane);GO:0005887(integral component of plasma membrane);GO:0006464(cellular protein modification process);GO:0006508(proteolysis);GO:0008047(enzyme activator activity);GO:0008233(peptidase activity);GO:0008237(metallopeptidase activity);GO:0008270(zinc ion binding);GO:0016020(membrane);GO:0016021(integral …	04928(Parathyroid hormone synthesis, secretion and action);04928(Parathyroid hormone synthesis, secretion and action)	K07995	EC:3.4.24.-	matrix metallopeptidase 15 [Source:HGNC Symbol;Acc:HGNC:7161]	protein_coding	DOID:10286(prostate_carcinoma);DOID:0050687(cell_type_cancer);DOID:4(disease);DOID:3856(male_reproductive_organ_cancer);DOID:162(cancer);DOID:14566(disease_of_cellular_proliferation);DOID:4866(salivary_gland_adenoid_cystic_carcinoma);DOID:0050686(organ_system_cancer);DOID:10283(prostate_cancer);DOID:305(carcinoma);DOID:193(reproductive_organ_cancer)	R_HSA_1442490(Collagen_degradation);R_HSA_1474244(Extracellular_matrix_organization);R_HSA_1592389(Activation_of_Matrix_Metalloproteinases);R_HSA_1474228(Degradation_of_the_extracellular_matrix)	7.86703	7.56038	8.01766	2.32075	2.76538	2.25372	3.19422	1.67546	3.8789e-67	2.51204e-65	up	yes
ENSG00000105793	GTPBP10	206837;206836;206833;206839;206835;206834	ENST00000222511;ENST00000380058;ENST00000257659;ENST00000474503;ENST00000477972;ENST00000417207	GO:0000166(nucleotide binding);GO:0003723(RNA binding);GO:0005515(protein binding);GO:0005525(GTP binding);GO:0005634(nucleus);GO:0005694(chromosome);GO:0005730(nucleolus);GO:0042254(ribosome biogenesis);GO:0042254(ribosome biogenesis)	NA	NA	NA	GTP binding protein 10 [Source:HGNC Symbol;Acc:HGNC:25106]	protein_coding;nonsense_mediated_decay;processed_transcript;retained_intron	NA	NA	2.27173	2.343	2.14229	5.42407	4.82616	4.94487	0.444685	-1.16915	7.86862e-67	5.08599e-65	down	yes
ENSG00000106948	AKNA	226737;226739;226744;226740;226743;226738;226742;226741	ENST00000307564;ENST00000492875;ENST00000312033;ENST00000223791;ENST00000490767;ENST00000374079;ENST00000491133;ENST00000374075	GO:0000978(RNA polymerase II cis-regulatory region sequence-specific DNA binding);GO:0000981(DNA-binding transcription factor activity, RNA polymerase II-specific);GO:0001228(DNA-binding transcription activator activity, RNA polymerase II-specific);GO:0001650(fibrillar center);GO:0001837(epithelial to mesenchymal transition);GO:0003677(DNA binding);GO:0005515(protein binding);GO:0005634(nucleus);…	NA	K21404	NA	AT-hook transcription factor [Source:HGNC Symbol;Acc:HGNC:24108]	protein_coding;processed_transcript	NA	NA	2.9492	2.68191	2.57655	6.76093	6.19976	5.8905	0.435393	-1.19961	1.10564e-66	7.13268e-65	down	yes
ENSG00000144959	NCEH1	167859;167857;167860;167858;167861;167862	ENST00000543711;ENST00000475381;ENST00000470419;ENST00000538775;ENST00000424772;ENST00000421723	GO:0004771(sterol esterase activity);GO:0005783(endoplasmic reticulum);GO:0005789(endoplasmic reticulum membrane);GO:0005886(plasma membrane);GO:0006470(protein dephosphorylation);GO:0006629(lipid metabolic process);GO:0006805(xenobiotic metabolic process);GO:0016020(membrane);GO:0016021(integral component of membrane);GO:0016042(lipid catabolic process);GO:0016787(hydrolase activity);GO:0017171(…	04927(Cortisol synthesis and secretion);04934(Cushing syndrome);04976(Bile secretion);04979(Cholesterol metabolism);04979(Cholesterol metabolism)	K14349	EC:3.1.1.-	neutral cholesterol ester hydrolase 1 [Source:HGNC Symbol;Acc:HGNC:29260]	protein_coding;retained_intron;nonsense_mediated_decay	NA	R_HSA_382551(Transport_of_small_molecules);R_HSA_174824(Plasma_lipoprotein_assembly,_remodeling,_and_clearance);R_HSA_8964043(Plasma_lipoprotein_clearance);R_HSA_8964038(LDL_clearance)	6.75606	6.50363	7.14268	13.7406	14.3136	13.2907	0.493467	-1.01897	1.2171e-66	7.8065e-65	down	yes
ENSG00000115884	SDC1	127389;127390;127393;127394;127392	ENST00000254351;ENST00000381150;ENST00000482879;ENST00000447124;ENST00000429035	GO:0001523(retinoid metabolic process);GO:0001657(ureteric bud development);GO:0005515(protein binding);GO:0005576(extracellular region);GO:0005796(Golgi lumen);GO:0005886(plasma membrane);GO:0005887(integral component of plasma membrane);GO:0006024(glycosaminoglycan biosynthetic process);GO:0006027(glycosaminoglycan catabolic process);GO:0006954(inflammatory response);GO:0008022(protein C-termin…	04512(ECM-receptor interaction);04514(Cell adhesion molecules (CAMs));05144(Malaria);05205(Proteoglycans in cancer);05418(Fluid shear stress and atherosclerosis);05418(Fluid shear stress and atherosclerosis)	NA	NA	syndecan 1 [Source:HGNC Symbol;Acc:HGNC:10658]	protein_coding;processed_transcript;nonsense_mediated_decay	DOID:684(hepatocellular_carcinoma);DOID:2394(ovarian_cancer);DOID:2871(endometrial_carcinoma);DOID:1240(leukemia);DOID:934(viral_infectious_disease);DOID:1612(breast_cancer);DOID:2531(hematologic_cancer);DOID:4897(bile_duct_carcinoma);DOID:0050687(cell_type_cancer);DOID:627(severe_combined_immunodeficiency);DOID:850(lung_disease);DOID:3571(liver_cancer);DOID:1037(lymphoblastic_leukemia);DOID:0050…	R_HSA_196854(Metabolism_of_vitamins_and_cofactors);R_HSA_3781865(Diseases_of_glycosylation);R_HSA_449836(Other_interleukin_signaling);R_HSA_1474244(Extracellular_matrix_organization);R_HSA_1280215(Cytokine_Signaling_in_Immune_system);R_HSA_2187338(Visual_phototransduction);R_HSA_9709957(Sensory_Perception);R_HSA_202733(Cell_surface_interactions_at_the_vascular_wall);R_HSA_71387(Metabolism_of_carb…	22.0911	21.7113	22.2167	10.6522	11.3998	10.0335	2.05759	1.04096	1.8363e-66	1.1733e-64	up	yes
ENSG00000232956	SNHG15	204419;204420;204429;204426;204417;204428;204423;204425;204430;204418;204424;204427;204422;204421	ENST00000578968;ENST00000579383;ENST00000584327;ENST00000667119;ENST00000577700;ENST00000653305;ENST00000582727;ENST00000580528;ENST00000584686;ENST00000668580;ENST00000580458;ENST00000438705;ENST00000585030;ENST00000667823	NA	NA	NA	NA	small nucleolar RNA host gene 15 [Source:HGNC Symbol;Acc:HGNC:27797]	lncRNA	NA	NA	3.91231	4.555	5.10261	12.1992	12.2106	12.0009	0.37269	-1.42395	3.28908e-66	2.08957e-64	down	yes
ENSG00000124541	RRP36	195190;195191;195192	ENST00000244496;ENST00000607394;ENST00000607555	GO:0000462(maturation of SSU-rRNA from tricistronic rRNA transcript (SSU-rRNA, 5.8S rRNA, LSU-rRNA));GO:0000469(cleavage involved in rRNA processing);GO:0003723(RNA binding);GO:0005634(nucleus);GO:0005654(nucleoplasm);GO:0005730(nucleolus);GO:0006364(rRNA processing);GO:0030686(90S preribosome);GO:0042254(ribosome biogenesis);GO:0042274(ribosomal small subunit biogenesis);GO:0042274(ribosomal sma…	NA	K14795	NA	ribosomal RNA processing 36 [Source:HGNC Symbol;Acc:HGNC:21374]	protein_coding;nonsense_mediated_decay;processed_transcript	NA	R_HSA_72312(rRNA_processing);R_HSA_6791226(Major_pathway_of_rRNA_processing_in_the_nucleolus_and_cytosol);R_HSA_6790901(rRNA_modification_in_the_nucleus_and_cytosol);R_HSA_8868773(rRNA_processing_in_the_nucleus_and_cytosol);R_HSA_8953854(Metabolism_of_RNA)	27.9841	30.0618	26.8573	13.5984	12.9588	13.1906	2.13605	1.09494	4.06968e-66	2.57082e-64	up	yes
ENSG00000060688	SNRNP40	11904;11911;11907;11906;11910;11905;11908	ENST00000263694;ENST00000463988;ENST00000373720;ENST00000489853;ENST00000474025;ENST00000486941;ENST00000491106	GO:0000375(RNA splicing, via transesterification reactions);GO:0000398(mRNA splicing, via spliceosome);GO:0003723(RNA binding);GO:0005515(protein binding);GO:0005634(nucleus);GO:0005654(nucleoplasm);GO:0005681(spliceosomal complex);GO:0005682(U5 snRNP);GO:0005732(small nucleolar ribonucleoprotein complex);GO:0005829(cytosol);GO:0006396(RNA processing);GO:0006397(mRNA processing);GO:0008380(RNA sp…	03040(Spliceosome);03040(Spliceosome)	NA	NA	small nuclear ribonucleoprotein U5 subunit 40 [Source:HGNC Symbol;Acc:HGNC:30857]	protein_coding;processed_transcript	NA	R_HSA_72163(mRNA_Splicing_Major_Pathway);R_HSA_8953854(Metabolism_of_RNA);R_HSA_72203(Processing_of_Capped_Intron_Containing_Pre_mRNA);R_HSA_72165(mRNA_Splicing_Minor_Pathway);R_HSA_72172(mRNA_Splicing)	22.2051	22.0111	20.2407	11.0702	10.2261	10.8686	2.00395	1.00284	1.01909e-65	6.41337e-64	up	yes
ENSG00000145604	SKP2	181518;181517;181520;181521;181522;181519;181516;181515	ENST00000274255;ENST00000546211;ENST00000513151;ENST00000509692;ENST00000513263;ENST00000508514;ENST00000620197;ENST00000274254	GO:0000082(G1/S transition of mitotic cell cycle);GO:0000086(G2/M transition of mitotic cell cycle);GO:0000209(protein polyubiquitination);GO:0002376(immune system process);GO:0005515(protein binding);GO:0005634(nucleus);GO:0005654(nucleoplasm);GO:0005730(nucleolus);GO:0005737(cytoplasm);GO:0005829(cytosol);GO:0006511(ubiquitin-dependent protein catabolic process);GO:0016032(viral process);GO:001…	04068(FoxO signaling pathway);04110(Cell cycle);04120(Ubiquitin mediated proteolysis);04150(mTOR signaling pathway);05169(Epstein-Barr virus infection);05200(Pathways in cancer);05203(Viral carcinogenesis);05222(Small cell lung cancer);05222(Small cell lung cancer)	K03875	NA	S-phase kinase associated protein 2 [Source:HGNC Symbol;Acc:HGNC:10901]	protein_coding;nonsense_mediated_decay	DOID:684(hepatocellular_carcinoma);DOID:3996(urinary_system_cancer);DOID:2394(ovarian_cancer);DOID:2871(endometrial_carcinoma);DOID:0002116(pterygium);DOID:1240(leukemia);DOID:934(viral_infectious_disease);DOID:1612(breast_cancer);DOID:9119(acute_myeloid_leukemia);DOID:2531(hematologic_cancer);DOID:1324(lung_cancer);DOID:12603(acute_leukemia);DOID:630(genetic_disease);DOID:0050687(cell_type_cance…	R_HSA_9707587(Regulation_of_HMOX1_expression_and_activity);R_HSA_212436(Generic_Transcription_Pathway);R_HSA_2262752(Cellular_responses_to_stress);R_HSA_69206(G1/S_Transition);R_HSA_9707564(Cytoprotection_by_HMOX1);R_HSA_68949(Orc1_removal_from_chromatin);R_HSA_69236(G1_Phase);R_HSA_983169(Class_I_MHC_mediated_antigen_processing_&_presentation);R_HSA_8939902(Regulation_of_RUNX2_expression_and_act…	18.0373	19.3693	18.0883	7.31149	8.12631	8.81841	2.28786	1.194	2.18794e-65	1.37175e-63	up	yes
ENSG00000156253	RWDD2B	149287;149289;149293;149290;149291;149288;149292	ENST00000493196;ENST00000286777;ENST00000471269;ENST00000472184;ENST00000466746;ENST00000486719;ENST00000481411	GO:0003674(molecular_function);GO:0005515(protein binding);GO:0005575(cellular_component);GO:0008150(biological_process);GO:0008150(biological_process)	NA	NA	NA	RWD domain containing 2B [Source:HGNC Symbol;Acc:HGNC:1302]	protein_coding;processed_transcript;retained_intron	NA	NA	10.6507	10.1972	11.8294	22.7469	21.6268	21.8093	0.493741	-1.01817	7.43431e-65	4.6436e-63	down	yes
ENSG00000068971	PPP2R5B	42812;42810;42813;42814	ENST00000164133;ENST00000413292;ENST00000532850;ENST00000528530	GO:0000159(protein phosphatase type 2A complex);GO:0001932(regulation of protein phosphorylation);GO:0005515(protein binding);GO:0005634(nucleus);GO:0005737(cytoplasm);GO:0005829(cytosol);GO:0006470(protein dephosphorylation);GO:0007165(signal transduction);GO:0010469(regulation of signaling receptor activity);GO:0010976(positive regulation of neuron projection development);GO:0014066(regulation …	03015(mRNA surveillance pathway);04071(Sphingolipid signaling pathway);04114(Oocyte meiosis);04151(PI3K-Akt signaling pathway);04152(AMPK signaling pathway);04261(Adrenergic signaling in cardiomyocytes);04728(Dopaminergic synapse);05165(Human papillomavirus infection);05165(Human papillomavirus infection)	K11584	NA	protein phosphatase 2 regulatory subunit B'beta [Source:HGNC Symbol;Acc:HGNC:9310]	protein_coding;processed_transcript;retained_intron	NA	R_HSA_194315(Signaling_by_Rho_GTPases);R_HSA_201681(TCF_dependent_signaling_in_response_to_WNT);R_HSA_4839748(Signaling_by_AMER1_mutants);R_HSA_141444(Amplification__of_signal_from_unattached__kinetochores_via_a_MAD2__inhibitory_signal);R_HSA_418346(Platelet_homeostasis);R_HSA_9648025(EML4_and_NUDC_in_mitotic_spindle_formation);R_HSA_69620(Cell_Cycle_Checkpoints);R_HSA_381070(IRE1alpha_activates_…	4.47155	4.2742	4.39613	10.7375	10.0102	10.8061	0.416492	-1.26364	2.03057e-64	1.25426e-62	down	yes
ENSG00000167670	CHAF1A	113758;113761;113760;113759;113765	ENST00000301280;ENST00000587739;ENST00000585854;ENST00000587580;ENST00000589648	GO:0000790(nuclear chromatin);GO:0003682(chromatin binding);GO:0005515(protein binding);GO:0005634(nucleus);GO:0006260(DNA replication);GO:0006281(DNA repair);GO:0006334(nucleosome assembly);GO:0006335(DNA replication-dependent nucleosome assembly);GO:0006974(cellular response to DNA damage stimulus);GO:0007049(cell cycle);GO:0031497(chromatin assembly);GO:0032991(protein-containing complex);GO:0…	NA	K10750	NA	chromatin assembly factor 1 subunit A [Source:HGNC Symbol;Acc:HGNC:1910]	protein_coding;processed_transcript	DOID:4(disease);DOID:162(cancer);DOID:14566(disease_of_cellular_proliferation)	NA	18.6129	17.8079	18.3483	7.98751	8.94723	9.24558	2.09199	1.06488	2.46914e-64	1.52235e-62	up	yes
ENSG00000104356	POP1	218370;218371;218372;218373	ENST00000401707;ENST00000522319;ENST00000349693;ENST00000517435	GO:0000171(ribonuclease MRP activity);GO:0000172(ribonuclease MRP complex);GO:0001682(tRNA 5'-leader removal);GO:0003723(RNA binding);GO:0004526(ribonuclease P activity);GO:0005515(protein binding);GO:0005615(extracellular space);GO:0005634(nucleus);GO:0005654(nucleoplasm);GO:0005655(nucleolar ribonuclease P complex);GO:0005730(nucleolus);GO:0008033(tRNA processing);GO:0016078(tRNA catabolic proc…	03008(Ribosome biogenesis in eukaryotes);03013(RNA transport);03013(RNA transport)	K01164	EC:3.1.26.5	POP1 homolog, ribonuclease P/MRP subunit [Source:HGNC Symbol;Acc:HGNC:30129]	protein_coding;retained_intron	DOID:4(disease);DOID:1781(thyroid_cancer);DOID:170(endocrine_gland_cancer);DOID:162(cancer);DOID:14566(disease_of_cellular_proliferation);DOID:3969(papillary_thyroid_carcinoma);DOID:3963(thyroid_carcinoma);DOID:0050686(organ_system_cancer)	R_HSA_6784531(tRNA_processing_in_the_nucleus);R_HSA_72306(tRNA_processing);R_HSA_8953854(Metabolism_of_RNA)	5.46595	5.80294	5.58748	1.93116	1.93418	2.03102	2.85878	1.5154	2.86096e-64	1.76068e-62	up	yes
ENSG00000110400	NECTIN1	48370;48372;48373;48374;48371	ENST00000264025;ENST00000340882;ENST00000532197;ENST00000524510;ENST00000524429	GO:0001618(virus receptor activity);GO:0002089(lens morphogenesis in camera-type eye);GO:0002934(desmosome organization);GO:0005515(protein binding);GO:0005576(extracellular region);GO:0005886(plasma membrane);GO:0005911(cell-cell junction);GO:0005912(adherens junction);GO:0006826(iron ion transport);GO:0006955(immune response);GO:0007155(cell adhesion);GO:0007156(homophilic cell adhesion via pla…	04514(Cell adhesion molecules (CAMs));04520(Adherens junction);05168(Herpes simplex virus 1 infection);05168(Herpes simplex virus 1 infection)	K06081	NA	nectin cell adhesion molecule 1 [Source:HGNC Symbol;Acc:HGNC:9706]	protein_coding;retained_intron;processed_transcript	DOID:0080015(physical_disorder);DOID:4(disease);DOID:162(cancer);DOID:674(cleft_palate);DOID:14566(disease_of_cellular_proliferation);DOID:0050567(orofacial_cleft)	R_HSA_446728(Cell_junction_organization);R_HSA_418990(Adherens_junctions_interactions);R_HSA_421270(Cell_cell_junction_organization);R_HSA_1500931(Cell_Cell_communication);R_HSA_420597(Nectin/Necl__trans_heterodimerization)	4.24701	4.34922	4.16674	1.70424	1.5506	1.6574	2.5982	1.37751	7.81416e-64	4.78252e-62	up	yes
ENSG00000116005	PCYOX1	131123;131122;131121;131126	ENST00000433351;ENST00000414812;ENST00000422380;ENST00000480949	GO:0001735(prenylcysteine oxidase activity);GO:0005515(protein binding);GO:0005764(lysosome);GO:0005886(plasma membrane);GO:0006821(chloride transport);GO:0008555(ATPase-coupled chloride transmembrane transporter activity);GO:0016491(oxidoreductase activity);GO:0016670(oxidoreductase activity, acting on a sulfur group of donors, oxygen as acceptor);GO:0030327(prenylated protein catabolic process)…	00900(Terpenoid backbone biosynthesis);00900(Terpenoid backbone biosynthesis)	K05906	1.8.3.6;EC:1.8.3.5	prenylcysteine oxidase 1 [Source:HGNC Symbol;Acc:HGNC:20588]	protein_coding;retained_intron	NA	NA	9.57582	9.10708	9.67763	3.76633	4.26302	4.29749	2.30071	1.20208	1.10793e-63	6.75617e-62	up	yes
ENSG00000112312	GMNN	192227;192232;192228;192226;192231;192230	ENST00000230056;ENST00000378059;ENST00000468943;ENST00000356509;ENST00000476555;ENST00000620958	GO:0000082(G1/S transition of mitotic cell cycle);GO:0003682(chromatin binding);GO:0003714(transcription corepressor activity);GO:0005515(protein binding);GO:0005634(nucleus);GO:0005654(nucleoplasm);GO:0005737(cytoplasm);GO:0005829(cytosol);GO:0006275(regulation of DNA replication);GO:0007049(cell cycle);GO:0008156(negative regulation of DNA replication);GO:0009887(animal organ morphogenesis);GO:…	NA	K10749	NA	geminin DNA replication inhibitor [Source:HGNC Symbol;Acc:HGNC:17493]	protein_coding;retained_intron	DOID:4(disease);DOID:162(cancer);DOID:14566(disease_of_cellular_proliferation)	R_HSA_69206(G1/S_Transition);R_HSA_69002(DNA_Replication_Pre_Initiation);R_HSA_68827(CDT1_association_with_the_CDC6:ORC:origin_complex);R_HSA_453279(Mitotic_G1_phase_and_G1/S_transition);R_HSA_1640170(Cell_Cycle);R_HSA_69306(DNA_Replication);R_HSA_69278(Cell_Cycle,_Mitotic);R_HSA_68962(Activation_of_the_pre_replicative_complex);R_HSA_68867(Assembly_of_the_pre_replicative_complex)	18.1814	18.4244	18.1539	5.97704	6.99776	7.52184	2.67165	1.41773	1.10678e-62	6.52296e-61	up	yes
ENSG00000119950	MXI1	34608;34609;34612;34614;34641;34645;34635;34642	ENST00000332674;ENST00000453116;ENST00000239007;ENST00000393134;ENST00000442296;ENST00000651112;ENST00000650810;ENST00000652323	GO:0000122(negative regulation of transcription by RNA polymerase II);GO:0000790(nuclear chromatin);GO:0000977(RNA polymerase II regulatory region sequence-specific DNA binding);GO:0000981(DNA-binding transcription factor activity, RNA polymerase II-specific);GO:0001227(DNA-binding transcription repressor activity, RNA polymerase II-specific);GO:0003677(DNA binding);GO:0005515(protein binding);GO…	NA	K09114	NA	MAX interactor 1, dimerization protein [Source:HGNC Symbol;Acc:HGNC:7534]	protein_coding;nonsense_mediated_decay	DOID:3996(urinary_system_cancer);DOID:10286(prostate_carcinoma);DOID:1240(leukemia);DOID:2531(hematologic_cancer);DOID:12603(acute_leukemia);DOID:0050687(cell_type_cancer);DOID:4(disease);DOID:3069(astrocytoma);DOID:1192(peripheral_nervous_system_neoplasm);DOID:3068(glioblastoma_multiforme);DOID:3856(male_reproductive_organ_cancer);DOID:2994(germ_cell_cancer);DOID:2621(autonomic_nervous_system_ne…	NA	1.87533	1.66237	1.91661	5.07156	4.84004	5.0243	0.365181	-1.45332	1.80483e-62	1.05811e-60	down	yes
ENSG00000238105	GOLGA2P5	58780;58784;58783;58779;58778;58781;58777	ENST00000537988;ENST00000421840;ENST00000546413;ENST00000545820;ENST00000397112;ENST00000266746;ENST00000304813	NA	NA	NA	NA	GOLGA2 pseudogene 5 [Source:HGNC Symbol;Acc:HGNC:25315]	retained_intron;processed_transcript;transcribed_unprocessed_pseudogene	NA	NA	5.78257	5.81917	5.50968	2.71445	2.35832	2.25848	2.33404	1.22283	2.40077e-62	1.40256e-60	up	yes
ENSG00000153395	LPCAT1	180146;180147;180145;180148;180149;180150	ENST00000283415;ENST00000503252;ENST00000475622;ENST00000513757;ENST00000514484;ENST00000507282	GO:0000139(Golgi membrane);GO:0003841(1-acylglycerol-3-phosphate O-acyltransferase activity);GO:0005509(calcium ion binding);GO:0005783(endoplasmic reticulum);GO:0005789(endoplasmic reticulum membrane);GO:0005794(Golgi apparatus);GO:0005811(lipid droplet);GO:0005886(plasma membrane);GO:0006629(lipid metabolic process);GO:0006644(phospholipid metabolic process);GO:0006654(phosphatidic acid biosynt…	00564(Glycerophospholipid metabolism);00565(Ether lipid metabolism);00565(Ether lipid metabolism)	K13510	2.3.1.67;EC:2.3.1.23	lysophosphatidylcholine acyltransferase 1 [Source:HGNC Symbol;Acc:HGNC:25718]	protein_coding;processed_transcript;nonsense_mediated_decay;retained_intron	NA	R_HSA_1482925(Acyl_chain_remodelling_of_PG);R_HSA_1482788(Acyl_chain_remodelling_of_PC);R_HSA_168249(Innate_Immune_System);R_HSA_168256(Immune_System);R_HSA_1483206(Glycerophospholipid_biosynthesis);R_HSA_6798695(Neutrophil_degranulation);R_HSA_556833(Metabolism_of_lipids);R_HSA_1483257(Phospholipid_metabolism);R_HSA_1483166(Synthesis_of_PA);R_HSA_1483191(Synthesis_of_PC);R_HSA_1430728(Metabolism)	10.5399	11.9142	10.9106	5.62636	5.20264	5.40407	2.05535	1.03939	2.6055e-62	1.51687e-60	up	yes
ENSG00000084710	EFR3B	127665;127671;127670;127666	ENST00000403714;ENST00000264719;ENST00000405108;ENST00000401432	GO:0005515(protein binding);GO:0005737(cytoplasm);GO:0005829(cytosol);GO:0005886(plasma membrane);GO:0015629(actin cytoskeleton);GO:0016020(membrane);GO:0046854(phosphatidylinositol phosphorylation);GO:0072659(protein localization to plasma membrane);GO:0072659(protein localization to plasma membrane)	NA	K21842	NA	EFR3 homolog B [Source:HGNC Symbol;Acc:HGNC:29155]	protein_coding	NA	NA	1.79745	1.83706	1.81704	0.540798	0.48287	0.484891	3.61374	1.85349	2.6843e-62	1.56002e-60	up	yes
ENSG00000248187	AC078850	177079	ENST00000514265	NA	NA	NA	NA	novel transcript	lncRNA	NA	NA	0.191178	0.10129	0.06177	3.91773	3.99742	4.49293	0.028549	-5.13042	5.29413e-62	3.0661e-60	down	yes
ENSG00000147872	PLIN2	222509;222512;222514;222515;222513;222508;222511	ENST00000276914;ENST00000380464;ENST00000472715;ENST00000494753;ENST00000475923;ENST00000464326;ENST00000380465	GO:0005515(protein binding);GO:0005576(extracellular region);GO:0005634(nucleus);GO:0005737(cytoplasm);GO:0005783(endoplasmic reticulum);GO:0005811(lipid droplet);GO:0005829(cytosol);GO:0005886(plasma membrane);GO:0010890(positive regulation of sequestering of triglyceride);GO:0014070(response to organic cyclic compound);GO:0015909(long-chain fatty acid transport);GO:0016020(membrane);GO:0019216(…	03320(PPAR signaling pathway);03320(PPAR signaling pathway)	NA	NA	perilipin 2 [Source:HGNC Symbol;Acc:HGNC:248]	protein_coding;processed_transcript	DOID:684(hepatocellular_carcinoma);DOID:3996(urinary_system_cancer);DOID:2021(placenta_cancer);DOID:5679(retinal_disease);DOID:3571(liver_cancer);DOID:4(disease);DOID:10584(retinitis_pigmentosa);DOID:0050828(artery_disease);DOID:2024(placental_choriocarcinoma);DOID:409(liver_disease);DOID:77(gastrointestinal_system_disease);DOID:2349(arteriosclerosis);DOID:9455(lipid_storage_disease);DOID:8466(re…	R_HSA_9613354(Lipophagy);R_HSA_400206(Regulation_of_lipid_metabolism_by_PPARalpha);R_HSA_9613829(Chaperone_Mediated_Autophagy);R_HSA_9612973(Autophagy);R_HSA_1632852(Macroautophagy);R_HSA_1989781(PPARA_activates_gene_expression);R_HSA_556833(Metabolism_of_lipids);R_HSA_9615710(Late_endosomal_microautophagy);R_HSA_9663891(Selective_autophagy);R_HSA_1430728(Metabolism)	3.79247	3.91113	3.43223	8.26834	8.63703	8.77635	0.433609	-1.20553	8.18545e-62	4.73241e-60	down	yes
ENSG00000120686	UFM1	63440;63439;63441;63438;63442	ENST00000239878;ENST00000379649;ENST00000464423;ENST00000494372;ENST00000437952	GO:0005515(protein binding);GO:0005634(nucleus);GO:0005737(cytoplasm);GO:0005783(endoplasmic reticulum);GO:0007420(brain development);GO:0033146(regulation of intracellular estrogen receptor signaling pathway);GO:0034976(response to endoplasmic reticulum stress);GO:0042308(negative regulation of protein import into nucleus);GO:0043066(negative regulation of apoptotic process);GO:0061709(reticulop…	NA	K12162	NA	ubiquitin fold modifier 1 [Source:HGNC Symbol;Acc:HGNC:20597]	protein_coding;retained_intron	NA	NA	4.73822	4.40934	4.69419	9.80664	10.204	9.93317	0.462257	-1.11323	8.46288e-62	4.88435e-60	down	yes
ENSG00000204152	TIMM23B	31032;31035;31037;31036	ENST00000478381;ENST00000651259;ENST00000652716;ENST00000483296	GO:0005744(TIM23 mitochondrial import inner membrane translocase complex);GO:0006886(intracellular protein transport);GO:0015450(P-P-bond-hydrolysis-driven protein transmembrane transporter activity);GO:0015450(P-P-bond-hydrolysis-driven protein transmembrane transporter activity)	NA	K17794	NA	translocase of inner mitochondrial membrane 23 homolog B [Source:HGNC Symbol;Acc:HGNC:23581]	nonsense_mediated_decay;protein_coding;processed_transcript	NA	NA	6.08769	5.49358	5.6981	13.0213	13.7606	13.1522	0.432696	-1.20857	1.68793e-61	9.67507e-60	down	yes
ENSG00000167291	TBC1D16	106891;106898;106896;106897;106899;106894	ENST00000310924;ENST00000574427;ENST00000574241;ENST00000573782;ENST00000571872;ENST00000572862	GO:0001919(regulation of receptor recycling);GO:0005096(GTPase activator activity);GO:0005515(protein binding);GO:0005769(early endosome);GO:0005829(cytosol);GO:0006886(intracellular protein transport);GO:0017137(Rab GTPase binding);GO:0090630(activation of GTPase activity);GO:0090630(activation of GTPase activity)	NA	NA	NA	TBC1 domain family member 16 [Source:HGNC Symbol;Acc:HGNC:28356]	protein_coding	DOID:0050687(cell_type_cancer);DOID:4(disease);DOID:162(cancer);DOID:1909(melanoma);DOID:14566(disease_of_cellular_proliferation)	R_HSA_5653656(Vesicle_mediated_transport);R_HSA_8854214(TBC/RABGAPs);R_HSA_199991(Membrane_Trafficking);R_HSA_9007101(Rab_regulation_of_trafficking)	5.60281	5.37651	5.25608	2.78212	2.59086	2.62928	2.02886	1.02067	1.90217e-61	1.08844e-59	up	yes
ENSG00000157693	TMEM268	226759;226760;226758;226762	ENST00000288502;ENST00000471206;ENST00000374049;ENST00000482552	GO:0003674(molecular_function);GO:0005575(cellular_component);GO:0008150(biological_process);GO:0016020(membrane);GO:0016021(integral component of membrane);GO:0016021(integral component of membrane)	NA	NA	NA	transmembrane protein 268 [Source:HGNC Symbol;Acc:HGNC:24513]	protein_coding;processed_transcript	NA	NA	7.72478	7.44895	7.39281	16.0245	15.4522	13.9848	0.496387	-1.01046	2.14525e-61	1.22543e-59	down	yes
ENSG00000254681	PKD1P5	86652;86656	ENST00000532415;ENST00000538166	NA	NA	NA	NA	polycystin 1, transient receptor potential channel interacting pseudogene 5 [Source:HGNC Symbol;Acc:HGNC:30069]	transcribed_unprocessed_pseudogene;processed_transcript	NA	NA	2.2069	2.26581	2.58629	5.98093	5.37344	5.208	0.426207	-1.23037	2.28681e-61	1.30407e-59	down	yes
ENSG00000113583	C5orf15	186497;186498;186499	ENST00000231512;ENST00000507191;ENST00000509913	GO:0016020(membrane);GO:0016021(integral component of membrane);GO:0016021(integral component of membrane)	NA	NA	NA	chromosome 5 open reading frame 15 [Source:HGNC Symbol;Acc:HGNC:20656]	protein_coding;processed_transcript	NA	NA	24.997	25.9052	25.5385	12.1655	10.3709	12.0168	2.21226	1.14552	3.21664e-61	1.82807e-59	up	yes
ENSG00000101412	E2F1	145086	ENST00000343380	GO:0000077(DNA damage checkpoint);GO:0000083(regulation of transcription involved in G1/S transition of mitotic cell cycle);GO:0000122(negative regulation of transcription by RNA polymerase II);GO:0000790(nuclear chromatin);GO:0000976(transcription regulatory region sequence-specific DNA binding);GO:0000981(DNA-binding transcription factor activity, RNA polymerase II-specific);GO:0000987(cis-regu…	01522(Endocrine resistance);04110(Cell cycle);04137(Mitophagy - animal);04218(Cellular senescence);04934(Cushing syndrome);05160(Hepatitis C);05161(Hepatitis B);05163(Human cytomegalovirus infection);05165(Human papillomavirus infection);05166(Human T-cell leukemia virus 1 infection);05167(Kaposi sarcoma-associated herpesvirus infection);05169(Epstein-Barr virus infection);05200(Pathways in cance…	K17454	NA	E2F transcription factor 1 [Source:HGNC Symbol;Acc:HGNC:3113]	protein_coding	DOID:4798(aggressive_systemic_mastocytosis);DOID:684(hepatocellular_carcinoma);DOID:3996(urinary_system_cancer);DOID:1307(dementia);DOID:1240(leukemia);DOID:934(viral_infectious_disease);DOID:1612(breast_cancer);DOID:2531(hematologic_cancer);DOID:1324(lung_cancer);DOID:5679(retinal_disease);DOID:630(genetic_disease);DOID:0050687(cell_type_cancer);DOID:3571(liver_cancer);DOID:0050117(disease_by_in…	R_HSA_212436(Generic_Transcription_Pathway);R_HSA_2262752(Cellular_responses_to_stress);R_HSA_113510(E2F_mediated_regulation_of_DNA_replication);R_HSA_69206(G1/S_Transition);R_HSA_69236(G1_Phase);R_HSA_69002(DNA_Replication_Pre_Initiation);R_HSA_68689(CDC6_association_with_the_ORC:origin_complex);R_HSA_157118(Signaling_by_NOTCH);R_HSA_69205(G1/S_Specific_Transcription);R_HSA_68911(G2_Phase);R_HSA…	14.2579	14.2431	13.7043	6.04322	5.90248	5.59167	2.4066	1.26699	3.98399e-61	2.25649e-59	up	yes
ENSG00000007392	LUC7L	83560;83572;83567;83577;83568;83561;83575;83571;83565;83580;83578;83570;83566;83579;83562;83564;83573;83563	ENST00000426094;ENST00000495349;ENST00000490762;ENST00000469109;ENST00000464711;ENST00000337351;ENST00000443357;ENST00000419516;ENST00000429378;ENST00000494545;ENST00000428363;ENST00000397780;ENST00000293872;ENST00000467552;ENST00000397783;ENST00000468732;ENST00000418978;ENST00000629543	GO:0003729(mRNA binding);GO:0005515(protein binding);GO:0005685(U1 snRNP);GO:0006376(mRNA splice site selection);GO:0042802(identical protein binding);GO:0045843(negative regulation of striated muscle tissue development);GO:0050733(RS domain binding);GO:0071004(U2-type prespliceosome);GO:0071004(U2-type prespliceosome)	NA	NA	NA	LUC7 like [Source:HGNC Symbol;Acc:HGNC:6723]	nonsense_mediated_decay;retained_intron;protein_coding	NA	NA	7.55612	8.0599	8.03663	3.64791	3.73458	3.74377	2.12584	1.08803	5.73407e-61	3.23674e-59	up	yes
ENSG00000253276	CCDC71L	208686	ENST00000523505	GO:0044255(cellular lipid metabolic process);GO:0045600(positive regulation of fat cell differentiation)	NA	NA	NA	coiled-coil domain containing 71 like [Source:HGNC Symbol;Acc:HGNC:26685]	protein_coding	NA	NA	1.17189	1.24776	1.281	3.43593	3.48726	3.52375	0.354234	-1.49723	1.72319e-60	9.64554e-59	down	yes
ENSG00000144354	CDCA7	137546;137552;137549;137550;137547;137548;137551;137553	ENST00000347703;ENST00000467411;ENST00000496441;ENST00000306721;ENST00000410101;ENST00000410019;ENST00000435616;ENST00000468359	GO:0005634(nucleus);GO:0005654(nucleoplasm);GO:0005737(cytoplasm);GO:0005829(cytosol);GO:0006355(regulation of transcription, DNA-templated);GO:0006915(apoptotic process);GO:0042127(regulation of cell population proliferation);GO:0042127(regulation of cell population proliferation)	NA	NA	NA	cell division cycle associated 7 [Source:HGNC Symbol;Acc:HGNC:14628]	protein_coding;retained_intron;nonsense_mediated_decay	NA	NA	17.4141	17.0785	16.8828	8.57186	7.84774	8.96417	2.02395	1.01717	1.74656e-60	9.76003e-59	up	yes
ENSG00000115687	PASK	142504;142499;142507;142501;142506;142515;142502;142505;142511;142510;142503;142513;142512;142500	ENST00000489256;ENST00000234040;ENST00000493544;ENST00000472072;ENST00000403638;ENST00000452907;ENST00000405260;ENST00000475666;ENST00000433589;ENST00000437780;ENST00000358649;ENST00000485940;ENST00000415234;ENST00000544142	GO:0000166(nucleotide binding);GO:0004672(protein kinase activity);GO:0004674(protein serine/threonine kinase activity);GO:0005515(protein binding);GO:0005524(ATP binding);GO:0005634(nucleus);GO:0005737(cytoplasm);GO:0005829(cytosol);GO:0006468(protein phosphorylation);GO:0008289(lipid binding);GO:0016301(kinase activity);GO:0016310(phosphorylation);GO:0016740(transferase activity);GO:0035091(pho…	NA	K08801	EC:2.7.11.1	PAS domain containing serine/threonine kinase [Source:HGNC Symbol;Acc:HGNC:17270]	retained_intron;protein_coding;processed_transcript;nonsense_mediated_decay	DOID:4(disease);DOID:4194(glucose_metabolism_disease);DOID:0014667(disease_of_metabolism);DOID:0060158(acquired_metabolic_disease);DOID:9351(diabetes_mellitus);DOID:0050013(carbohydrate_metabolism_disease)	NA	3.82477	3.64542	3.97851	1.58358	1.60121	1.43485	2.47827	1.30933	2.56551e-60	1.42886e-58	up	yes
ENSG00000178927	CYBC1	107794;107803;107819;107793;107812;107818;107827;107797;107795;107829;107817;107816;107824;107800;107828;107804;107792;107823;107805;107796;107811;107813;107802;107791;107815;107825;107790;107826;107820	ENST00000585044;ENST00000585064;ENST00000578941;ENST00000578895;ENST00000577707;ENST00000577834;ENST00000585115;ENST00000434650;ENST00000437807;ENST00000582456;ENST00000577471;ENST00000577696;ENST00000583359;ENST00000583617;ENST00000584791;ENST00000577732;ENST00000536759;ENST00000582545;ENST00000578919;ENST00000584024;ENST00000579444;ENST00000578913;ENST00000577436;ENST00000342572;ENST00000584408…	GO:0002376(immune system process);GO:0005515(protein binding);GO:0005783(endoplasmic reticulum);GO:0005789(endoplasmic reticulum membrane);GO:0016020(membrane);GO:0016021(integral component of membrane);GO:0045087(innate immune response);GO:0045728(respiratory burst after phagocytosis);GO:0045728(respiratory burst after phagocytosis)	NA	NA	NA	cytochrome b-245 chaperone 1 [Source:HGNC Symbol;Acc:HGNC:28672]	retained_intron;protein_coding;processed_transcript;nonsense_mediated_decay	NA	NA	7.99713	7.88795	8.04107	3.74225	3.6074	4.09923	2.08982	1.06338	8.5838e-60	4.73341e-58	up	yes
ENSG00000102931	ARL2BP	90237;90239	ENST00000219204;ENST00000563234	GO:0003713(transcription coactivator activity);GO:0005515(protein binding);GO:0005634(nucleus);GO:0005737(cytoplasm);GO:0005739(mitochondrion);GO:0005758(mitochondrial intermembrane space);GO:0005759(mitochondrial matrix);GO:0005813(centrosome);GO:0005815(microtubule organizing center);GO:0005819(spindle);GO:0005829(cytosol);GO:0005856(cytoskeleton);GO:0005929(cilium);GO:0007165(signal transducti…	NA	K16742	NA	ADP ribosylation factor like GTPase 2 binding protein [Source:HGNC Symbol;Acc:HGNC:17146]	protein_coding	NA	R_HSA_83936(Transport_of_nucleosides_and_free_purine_and_pyrimidine_bases_across_the_plasma_membrane);R_HSA_382551(Transport_of_small_molecules);R_HSA_425407(SLC_mediated_transmembrane_transport);R_HSA_425397(Transport_of_vitamins,_nucleosides,_and_related_molecules)	39.5206	37.7764	36.85	11.43	15.4114	15.1472	2.71853	1.44282	4.64186e-59	2.5429e-57	up	yes
ENSG00000186871	ERCC6L	3350;3349	ENST00000334463;ENST00000373657	GO:0000166(nucleotide binding);GO:0000775(chromosome, centromeric region);GO:0000776(kinetochore);GO:0000777(condensed chromosome kinetochore);GO:0003677(DNA binding);GO:0003678(DNA helicase activity);GO:0004386(helicase activity);GO:0005515(protein binding);GO:0005524(ATP binding);GO:0005694(chromosome);GO:0005829(cytosol);GO:0007049(cell cycle);GO:0015616(DNA translocase activity);GO:0016020(me…	NA	K20093	EC:3.6.4.12	ERCC excision repair 6 like, spindle assembly checkpoint helicase [Source:HGNC Symbol;Acc:HGNC:20794]	protein_coding	NA	R_HSA_194315(Signaling_by_Rho_GTPases);R_HSA_141444(Amplification__of_signal_from_unattached__kinetochores_via_a_MAD2__inhibitory_signal);R_HSA_9648025(EML4_and_NUDC_in_mitotic_spindle_formation);R_HSA_69620(Cell_Cycle_Checkpoints);R_HSA_2467813(Separation_of_Sister_Chromatids);R_HSA_68886(M_Phase);R_HSA_2555396(Mitotic_Metaphase_and_Anaphase);R_HSA_69618(Mitotic_Spindle_Checkpoint);R_HSA_9716542…	10.006	10.6313	10.5265	4.51475	4.1279	4.83101	2.31295	1.20973	3.12689e-58	1.68535e-56	up	yes
ENSG00000146733	PSPH	204920;204923;204925;204924;204929;204927;204918;204922;204919;204928	ENST00000395471;ENST00000427797;ENST00000421312;ENST00000419984;ENST00000472276;ENST00000413218;ENST00000437355;ENST00000421626;ENST00000275605;ENST00000416592	GO:0000287(magnesium ion binding);GO:0004647(phosphoserine phosphatase activity);GO:0005509(calcium ion binding);GO:0005737(cytoplasm);GO:0005829(cytosol);GO:0006563(L-serine metabolic process);GO:0006564(L-serine biosynthetic process);GO:0008652(cellular amino acid biosynthetic process);GO:0009612(response to mechanical stimulus);GO:0016311(dephosphorylation);GO:0016787(hydrolase activity);GO:00…	00260(Glycine, serine and threonine metabolism);00260(Glycine, serine and threonine metabolism)	NA	NA	phosphoserine phosphatase [Source:HGNC Symbol;Acc:HGNC:9577]	protein_coding;nonsense_mediated_decay;retained_intron	NA	R_HSA_977347(Serine_biosynthesis);R_HSA_71291(Metabolism_of_amino_acids_and_derivatives);R_HSA_1430728(Metabolism)	16.1332	13.2117	14.6881	29.3856	30.5204	31.8579	0.479851	-1.05934	7.26217e-58	3.8891e-56	down	yes
ENSG00000166016	ABTB2	39643	ENST00000435224	GO:0003674(molecular_function);GO:0005515(protein binding);GO:0005654(nucleoplasm);GO:0046982(protein heterodimerization activity);GO:0097237(cellular response to toxic substance)	NA	K10521	NA	ankyrin repeat and BTB domain containing 2 [Source:HGNC Symbol;Acc:HGNC:23842]	protein_coding	NA	NA	0.932505	0.823762	0.851506	3.9525	3.67279	3.1412	0.242212	-2.04566	8.17473e-58	4.3708e-56	down	yes
ENSG00000173166	RAPH1	139600;139592;139595;139589;139598;139593;139594;139603;139599;139601;139602;139596;139597	ENST00000418114;ENST00000319170;ENST00000308091;ENST00000457812;ENST00000439222;ENST00000374493;ENST00000630330;ENST00000465669;ENST00000453034;ENST00000428637;ENST00000420371;ENST00000419464;ENST00000423104	GO:0005515(protein binding);GO:0005737(cytoplasm);GO:0005829(cytosol);GO:0005856(cytoskeleton);GO:0005886(plasma membrane);GO:0007165(signal transduction);GO:0016020(membrane);GO:0016604(nuclear body);GO:0030027(lamellipodium);GO:0030175(filopodium);GO:0031252(cell leading edge);GO:0042995(cell projection);GO:0048675(axon extension);GO:0048675(axon extension)	NA	NA	NA	Ras association (RalGDS/AF-6) and pleckstrin homology domains 1 [Source:HGNC Symbol;Acc:HGNC:14436]	protein_coding;retained_intron	NA	NA	1.20002	1.07958	1.03176	3.52966	3.2039	2.82158	0.346552	-1.52886	1.66003e-57	8.83331e-56	down	yes
ENSG00000204104	TRAF3IP1	142211;142212;142213;142214;142215	ENST00000391993;ENST00000373327;ENST00000409739;ENST00000462122;ENST00000483951	GO:0001738(morphogenesis of a polarized epithelium);GO:0001822(kidney development);GO:0001933(negative regulation of protein phosphorylation);GO:0005515(protein binding);GO:0005737(cytoplasm);GO:0005813(centrosome);GO:0005856(cytoskeleton);GO:0005929(cilium);GO:0005930(axoneme);GO:0008017(microtubule binding);GO:0021532(neural tube patterning);GO:0030030(cell projection organization);GO:0030992(i…	NA	K19680	NA	TRAF3 interacting protein 1 [Source:HGNC Symbol;Acc:HGNC:17861]	protein_coding;nonsense_mediated_decay;retained_intron	NA	R_HSA_1852241(Organelle_biogenesis_and_maintenance);R_HSA_5617833(Cilium_Assembly);R_HSA_5620924(Intraflagellar_transport)	7.94161	8.13545	7.90515	3.00158	3.46076	3.0543	2.52003	1.33344	2.4669e-57	1.30851e-55	up	yes
ENSG00000204389	HSPA1A	193691	ENST00000375651	GO:0000166(nucleotide binding);GO:0001618(virus receptor activity);GO:0001664(G protein-coupled receptor binding);GO:0003714(transcription corepressor activity);GO:0003723(RNA binding);GO:0005102(signaling receptor binding);GO:0005515(protein binding);GO:0005524(ATP binding);GO:0005576(extracellular region);GO:0005634(nucleus);GO:0005654(nucleoplasm);GO:0005737(cytoplasm);GO:0005739(mitochondrion…	03040(Spliceosome);04010(MAPK signaling pathway);04141(Protein processing in endoplasmic reticulum);04144(Endocytosis);04213(Longevity regulating pathway - multiple species);04612(Antigen processing and presentation);04915(Estrogen signaling pathway);05020(Prion diseases);05134(Legionellosis);05145(Toxoplasmosis);05162(Measles);05164(Influenza A)	K03283	NA	heat shock protein family A (Hsp70) member 1A [Source:HGNC Symbol;Acc:HGNC:5232]	protein_coding	NA	R_HSA_2262752(Cellular_responses_to_stress);R_HSA_168274(Export_of_Viral_Ribonucleoproteins_from_Nucleus);R_HSA_168330(Viral_RNP_Complexes_in_the_Host_Cell_Nucleus);R_HSA_168255(Influenza_Infection);R_HSA_8953897(Cellular_responses_to_external_stimuli);R_HSA_450531(Regulation_of_mRNA_stability_by_proteins_that_bind_AU_rich_elements);R_HSA_3371556(Cellular_response_to_heat_stress);R_HSA_168249(Inn…	17.3372	23.0878	18.0107	6.51022	6.19658	6.79451	2.9965	1.58328	3.12554e-57	1.65525e-55	up	yes
ENSG00000125352	RNF113A	5116	ENST00000371442	GO:0000398(mRNA splicing, via spliceosome);GO:0005515(protein binding);GO:0005634(nucleus);GO:0005654(nucleoplasm);GO:0005681(spliceosomal complex);GO:0005684(U2-type spliceosomal complex);GO:0006281(DNA repair);GO:0006397(mRNA processing);GO:0006974(cellular response to DNA damage stimulus);GO:0008380(RNA splicing);GO:0016567(protein ubiquitination);GO:0016607(nuclear speck);GO:0016740(transfera…	NA	K13127	NA	ring finger protein 113A [Source:HGNC Symbol;Acc:HGNC:12974]	protein_coding	NA	NA	8.47063	7.59997	9.12722	22.7572	22.6088	22.6322	0.370566	-1.4322	5.61099e-57	2.96681e-55	down	yes
ENSG00000076248	UNG	59532;59536;59533;59534;59535	ENST00000242576;ENST00000446767;ENST00000540158;ENST00000336865;ENST00000539287	GO:0003684(damaged DNA binding);GO:0004844(uracil DNA N-glycosylase activity);GO:0005515(protein binding);GO:0005634(nucleus);GO:0005654(nucleoplasm);GO:0005739(mitochondrion);GO:0006281(DNA repair);GO:0006284(base-excision repair);GO:0006974(cellular response to DNA damage stimulus);GO:0016032(viral process);GO:0016446(somatic hypermutation of immunoglobulin genes);GO:0016447(somatic recombinati…	03410(Base excision repair);05340(Primary immunodeficiency);05340(Primary immunodeficiency)	K03648	EC:3.2.2.27	uracil DNA glycosylase [Source:HGNC Symbol;Acc:HGNC:12572]	protein_coding;nonsense_mediated_decay;retained_intron	DOID:0050687(cell_type_cancer);DOID:4(disease);DOID:1749(squamous_cell_carcinoma);DOID:162(cancer);DOID:14566(disease_of_cellular_proliferation);DOID:305(carcinoma)	R_HSA_73933(Resolution_of_Abasic_Sites_(AP_sites));R_HSA_73894(DNA_Repair);R_HSA_110329(Cleavage_of_the_damaged_pyrimidine);R_HSA_73884(Base_Excision_Repair);R_HSA_110328(Recognition_and_association_of_DNA_glycosylase_with_site_containing_an_affected_pyrimidine);R_HSA_73928(Depyrimidination);R_HSA_73929(Base_Excision_Repair,_AP_Site_Formation);R_HSA_110357(Displacement_of_DNA_glycosylase_by_APEX1)	16.9845	17.7086	16.0636	7.49166	7.53144	7.76773	2.22707	1.15515	9.59385e-57	5.04878e-55	up	yes
ENSG00000168778	TCTN2	61391;61389;61390;61388	ENST00000543998;ENST00000426174;ENST00000303372;ENST00000541523	GO:0005737(cytoplasm);GO:0005856(cytoskeleton);GO:0007224(smoothened signaling pathway);GO:0016020(membrane);GO:0016021(integral component of membrane);GO:0030030(cell projection organization);GO:0036038(MKS complex);GO:0042995(cell projection);GO:0060170(ciliary membrane);GO:0060271(cilium assembly);GO:0097711(ciliary basal body-plasma membrane docking);GO:1904491(protein localization to ciliary…	NA	K19361	NA	tectonic family member 2 [Source:HGNC Symbol;Acc:HGNC:25774]	retained_intron;protein_coding;nonsense_mediated_decay	DOID:225(syndrome);DOID:4(disease)	R_HSA_5620912(Anchoring_of_the_basal_body_to_the_plasma_membrane);R_HSA_1852241(Organelle_biogenesis_and_maintenance);R_HSA_5617833(Cilium_Assembly)	4.07994	4.6221	4.29358	1.19802	1.40222	1.22017	3.40163	1.76623	1.26004e-56	6.62054e-55	up	yes
ENSG00000140830	TXNL4B	92347;92349;92350;92348	ENST00000268483;ENST00000426362;ENST00000565171;ENST00000423037	GO:0000398(mRNA splicing, via spliceosome);GO:0005515(protein binding);GO:0005634(nucleus);GO:0005654(nucleoplasm);GO:0005682(U5 snRNP);GO:0005829(cytosol);GO:0006397(mRNA processing);GO:0007049(cell cycle);GO:0008380(RNA splicing);GO:0046540(U4/U6 x U5 tri-snRNP complex);GO:0046540(U4/U6 x U5 tri-snRNP complex)	NA	NA	NA	thioredoxin like 4B [Source:HGNC Symbol;Acc:HGNC:26041]	protein_coding;nonsense_mediated_decay	NA	NA	5.80875	6.31783	6.62553	13.372	13.4297	13.4532	0.465834	-1.10211	1.44495e-56	7.5802e-55	down	yes
ENSG00000178607	ERN1	104584;104592;104585;104590;104591;104586;104588	ENST00000433197;ENST00000606895;ENST00000583077;ENST00000584041;ENST00000583028;ENST00000583896;ENST00000579249	GO:0000166(nucleotide binding);GO:0000287(magnesium ion binding);GO:0001935(endothelial cell proliferation);GO:0003824(catalytic activity);GO:0004519(endonuclease activity);GO:0004521(endoribonuclease activity);GO:0004540(ribonuclease activity);GO:0004672(protein kinase activity);GO:0004674(protein serine/threonine kinase activity);GO:0005161(platelet-derived growth factor receptor binding);GO:00…	04140(Autophagy - animal);04141(Protein processing in endoplasmic reticulum);04210(Apoptosis);04932(Non-alcoholic fatty liver disease (NAFLD));05010(Alzheimer disease);05010(Alzheimer disease)	K08852	3.1.26.-;EC:2.7.11.1	endoplasmic reticulum to nucleus signaling 1 [Source:HGNC Symbol;Acc:HGNC:3449]	protein_coding;retained_intron	DOID:934(viral_infectious_disease);DOID:936(brain_disease);DOID:0050117(disease_by_infectious_agent);DOID:4(disease);DOID:409(liver_disease);DOID:77(gastrointestinal_system_disease);DOID:863(nervous_system_disease);DOID:331(central_nervous_system_disease);DOID:1826(epilepsy_syndrome);DOID:2237(hepatitis);DOID:2043(hepatitis_B);DOID:3118(hepatobiliary_disease);DOID:7(disease_of_anatomical_entity)	R_HSA_381070(IRE1alpha_activates_chaperones);R_HSA_392499(Metabolism_of_proteins);R_HSA_381119(Unfolded_Protein_Response_(UPR))	2.0145	2.01717	2.05483	4.3656	4.21976	3.97803	0.484463	-1.04554	1.82361e-56	9.52181e-55	down	yes
ENSG00000196526	AFAP1	171424;171423;171426;171425;171433;171429;171431	ENST00000358461;ENST00000360265;ENST00000505447;ENST00000420658;ENST00000612691;ENST00000508415;ENST00000614385	GO:0003779(actin binding);GO:0005737(cytoplasm);GO:0005829(cytosol);GO:0005856(cytoskeleton);GO:0005925(focal adhesion);GO:0009966(regulation of signal transduction);GO:0015629(actin cytoskeleton);GO:0017124(SH3 domain binding);GO:0042169(SH2 domain binding);GO:0051493(regulation of cytoskeleton organization);GO:0051493(regulation of cytoskeleton organization)	NA	K18616	NA	actin filament associated protein 1 [Source:HGNC Symbol;Acc:HGNC:24017]	protein_coding;retained_intron;processed_transcript	DOID:4(disease);DOID:162(cancer);DOID:14566(disease_of_cellular_proliferation)	NA	4.11121	4.34532	4.29276	1.99254	1.9991	1.90707	2.16137	1.11194	4.33486e-56	2.24238e-54	up	yes
ENSG00000188483	IER5L	228026	ENST00000372491	NA	NA	NA	NA	immediate early response 5 like [Source:HGNC Symbol;Acc:HGNC:23679]	protein_coding	NA	NA	9.91078	10.4402	10.0368	3.85847	3.95195	3.88657	2.59792	1.37736	6.11764e-56	3.14513e-54	up	yes
ENSG00000174951	FUT1	122967;122971;122968;122972;122969;122966	ENST00000310160;ENST00000597220;ENST00000599826;ENST00000601988;ENST00000601931;ENST00000645652	GO:0001936(regulation of endothelial cell proliferation);GO:0001954(positive regulation of cell-matrix adhesion);GO:0005794(Golgi apparatus);GO:0005887(integral component of plasma membrane);GO:0005975(carbohydrate metabolic process);GO:0006486(protein glycosylation);GO:0008107(galactoside 2-alpha-L-fucosyltransferase activity);GO:0008417(fucosyltransferase activity);GO:0010595(positive regulatio…	00601(Glycosphingolipid biosynthesis - lacto and neolacto series);00603(Glycosphingolipid biosynthesis - globo and isoglobo series);00603(Glycosphingolipid biosynthesis - globo and isoglobo series)	K00718	EC:2.4.1.69	fucosyltransferase 1 (H blood group) [Source:HGNC Symbol;Acc:HGNC:4012]	protein_coding;processed_transcript	DOID:2394(ovarian_cancer);DOID:4(disease);DOID:162(cancer);DOID:2151(malignant_ovarian_surface_epithelial_stromal_neoplasm);DOID:14566(disease_of_cellular_proliferation);DOID:120(female_reproductive_organ_cancer);DOID:4001(ovarian_carcinoma);DOID:2152(ovary_epithelial_cancer);DOID:0050686(organ_system_cancer);DOID:193(reproductive_organ_cancer)	R_HSA_71387(Metabolism_of_carbohydrates);R_HSA_9033658(Blood_group_systems_biosynthesis);R_HSA_9033807(ABO_blood_group_biosynthesis);R_HSA_1430728(Metabolism)	0.586899	0.454135	0.507057	3.18858	2.70043	2.65543	0.181181	-2.4645	8.90481e-56	4.56399e-54	down	yes
ENSG00000173320	STOX2	179365;179368;179363	ENST00000308497;ENST00000506529;ENST00000513034	GO:0001893(maternal placenta development);GO:0003674(molecular_function);GO:0005575(cellular_component);GO:0006357(regulation of transcription by RNA polymerase II);GO:0009617(response to bacterium);GO:0009792(embryo development ending in birth or egg hatching);GO:0009792(embryo development ending in birth or egg hatching)	NA	NA	NA	storkhead box 2 [Source:HGNC Symbol;Acc:HGNC:25450]	protein_coding	NA	NA	3.0171	3.02128	3.11929	1.31462	1.33878	1.26852	2.335	1.22342	1.45826e-55	7.43982e-54	up	yes
ENSG00000204498	NFKBIL1	193453;193452;193454;193455;193451	ENST00000376145;ENST00000376148;ENST00000496233;ENST00000473655;ENST00000376146	GO:0005515(protein binding);GO:0005634(nucleus);GO:0005654(nucleoplasm);GO:0005829(cytosol);GO:0007249(I-kappaB kinase/NF-kappaB signaling);GO:0031665(negative regulation of lipopolysaccharide-mediated signaling pathway);GO:0032088(negative regulation of NF-kappaB transcription factor activity);GO:0032720(negative regulation of tumor necrosis factor production);GO:0034122(negative regulation of t…	NA	K09256	NA	NFKB inhibitor like 1 [Source:HGNC Symbol;Acc:HGNC:7800]	protein_coding;nonsense_mediated_decay;retained_intron	DOID:0080001(bone_disease);DOID:17(musculoskeletal_system_disease);DOID:225(syndrome);DOID:4(disease);DOID:0050828(artery_disease);DOID:12894(Sjogren's_syndrome);DOID:5844(myocardial_infarction);DOID:4194(glucose_metabolism_disease);DOID:417(hypersensitivity_reaction_type_II_disease);DOID:0014667(disease_of_metabolism);DOID:848(arthritis);DOID:3393(coronary_artery_disease);DOID:2030(anxiety_disor…	NA	8.94184	7.74692	8.74416	19.5853	20.0976	20.8761	0.419969	-1.25164	1.75196e-54	8.66056e-53	down	yes
ENSG00000174684	B4GAT1	43521	ENST00000311181	GO:0000139(Golgi membrane);GO:0005515(protein binding);GO:0005794(Golgi apparatus);GO:0006486(protein glycosylation);GO:0006493(protein O-linked glycosylation);GO:0015020(glucuronosyltransferase activity);GO:0016020(membrane);GO:0016021(integral component of membrane);GO:0016740(transferase activity);GO:0016757(transferase activity, transferring glycosyl groups);GO:0018146(keratan sulfate biosynt…	00515(Mannose type O-glycan biosynthesis)	K21032	EC:2.4.1.-	beta-1,4-glucuronyltransferase 1 [Source:HGNC Symbol;Acc:HGNC:15685]	protein_coding	NA	R_HSA_3781865(Diseases_of_glycosylation);R_HSA_597592(Post_translational_protein_modification);R_HSA_5173105(O_linked_glycosylation);R_HSA_71387(Metabolism_of_carbohydrates);R_HSA_5668914(Diseases_of_metabolism);R_HSA_1630316(Glycosaminoglycan_metabolism);R_HSA_3906995(Diseases_associated_with_O_glycosylation_of_proteins);R_HSA_392499(Metabolism_of_proteins);R_HSA_2022854(Keratan_sulfate_biosynth…	11.3042	11.967	10.4791	2.22785	2.33685	3.27122	4.30714	2.10673	5.87714e-54	2.88394e-52	up	yes
ENSG00000225648	SBDSP1	205595;205594;205591;205592;205593	ENST00000453858;ENST00000437201;ENST00000423945;ENST00000415772;ENST00000456312	NA	NA	NA	NA	SBDS pseudogene 1 [Source:HGNC Symbol;Acc:HGNC:21646]	transcribed_unprocessed_pseudogene;processed_transcript	NA	NA	15.2095	15.2578	17.198	34.0396	33.2051	34.2047	0.469842	-1.08975	1.78501e-53	8.65741e-52	down	yes
ENSG00000079335	CDC14A	17472;17478;17474;17470;17468;17473;17469;17465;17471;17464	ENST00000336454;ENST00000469387;ENST00000644813;ENST00000361544;ENST00000647005;ENST00000646583;ENST00000644676;ENST00000646665;ENST00000370124;ENST00000644844	GO:0000226(microtubule cytoskeleton organization);GO:0000278(mitotic cell cycle);GO:0000922(spindle pole);GO:0004721(phosphoprotein phosphatase activity);GO:0004722(protein serine/threonine phosphatase activity);GO:0004725(protein tyrosine phosphatase activity);GO:0005515(protein binding);GO:0005634(nucleus);GO:0005654(nucleoplasm);GO:0005730(nucleolus);GO:0005737(cytoplasm);GO:0005813(centrosome…	04110(Cell cycle);04110(Cell cycle)	K06639	3.1.3.48;EC:3.1.3.16	cell division cycle 14A [Source:HGNC Symbol;Acc:HGNC:1718]	protein_coding;retained_intron;nonsense_mediated_decay	DOID:4(disease);DOID:162(cancer);DOID:14566(disease_of_cellular_proliferation)	R_HSA_5683057(MAPK_family_signaling_cascades);R_HSA_5687128(MAPK6/MAPK4_signaling);R_HSA_1640170(Cell_Cycle);R_HSA_69278(Cell_Cycle,_Mitotic);R_HSA_162582(Signal_Transduction);R_HSA_174143(APC/C_mediated_degradation_of_cell_cycle_proteins);R_HSA_176407(Conversion_from_APC/C:Cdc20_to_APC/C:Cdh1_in_late_anaphase);R_HSA_453276(Regulation_of_mitotic_cell_cycle)	2.84776	2.88143	2.87823	6.67767	5.80254	6.21011	0.460528	-1.11864	2.34392e-53	1.127e-51	down	yes
ENSG00000134954	ETS1	49222;49224;49220;49221;49225	ENST00000526145;ENST00000319397;ENST00000535549;ENST00000392668;ENST00000530924	GO:0000790(nuclear chromatin);GO:0000978(RNA polymerase II cis-regulatory region sequence-specific DNA binding);GO:0000981(DNA-binding transcription factor activity, RNA polymerase II-specific);GO:0001228(DNA-binding transcription activator activity, RNA polymerase II-specific);GO:0001666(response to hypoxia);GO:0002376(immune system process);GO:0003677(DNA binding);GO:0003700(DNA-binding transcr…	04014(Ras signaling pathway);04218(Cellular senescence);05166(Human T-cell leukemia virus 1 infection);05200(Pathways in cancer);05211(Renal cell carcinoma);05211(Renal cell carcinoma)	K02678	NA	ETS proto-oncogene 1, transcription factor [Source:HGNC Symbol;Acc:HGNC:3488]	protein_coding;retained_intron	DOID:2394(ovarian_cancer);DOID:1612(breast_cancer);DOID:1324(lung_cancer);DOID:225(syndrome);DOID:0050687(cell_type_cancer);DOID:4(disease);DOID:3905(lung_carcinoma);DOID:162(cancer);DOID:1909(melanoma);DOID:3908(non_small_cell_lung_carcinoma);DOID:2151(malignant_ovarian_surface_epithelial_stromal_neoplasm);DOID:14566(disease_of_cellular_proliferation);DOID:3910(lung_adenocarcinoma);DOID:5093(tho…	R_HSA_2262752(Cellular_responses_to_stress);R_HSA_8953897(Cellular_responses_to_external_stimuli);R_HSA_2559583(Cellular_Senescence);R_HSA_2559585(Oncogene_Induced_Senescence)	0.120609	0.077808	0.0524389	0.986287	1.18311	1.17868	0.0749253	-3.7384	2.76166e-53	1.32215e-51	down	yes
ENSG00000248323	LUCAT1	184514;184520;184504;184516;184511;184517;184512;184501;184521;184525;184524;184486;184509;184515;184508;184494;184523;184506;184507;184502;184522;184503;184527;184490;184519;184480;184476;184482;184485;184513	ENST00000648811;ENST00000650273;ENST00000648905;ENST00000648031;ENST00000648075;ENST00000513626;ENST00000649539;ENST00000648457;ENST00000648683;ENST00000649976;ENST00000649467;ENST00000649969;ENST00000650381;ENST00000649138;ENST00000670581;ENST00000660484;ENST00000648923;ENST00000649447;ENST00000648015;ENST00000650529;ENST00000648773;ENST00000649654;ENST00000607854;ENST00000513492;ENST00000650008…	NA	NA	NA	NA	lung cancer associated transcript 1 [Source:HGNC Symbol;Acc:HGNC:48498]	lncRNA	NA	NA	0.142454	0.135802	0.126044	0.622349	0.667774	0.666935	0.206585	-2.27519	5.41636e-53	2.571e-51	down	yes
ENSG00000169087	HSPBAP1	164426;164428;164427;164429;164430;164431	ENST00000306103;ENST00000465044;ENST00000471534;ENST00000467643;ENST00000478601;ENST00000463266	GO:0005515(protein binding);GO:0005737(cytoplasm);GO:0016706(2-oxoglutarate-dependent dioxygenase activity);GO:0055114(oxidation-reduction process);GO:0055114(oxidation-reduction process)	NA	K19375	NA	HSPB1 associated protein 1 [Source:HGNC Symbol;Acc:HGNC:16389]	protein_coding;processed_transcript	DOID:936(brain_disease);DOID:4(disease);DOID:863(nervous_system_disease);DOID:331(central_nervous_system_disease);DOID:1826(epilepsy_syndrome);DOID:7(disease_of_anatomical_entity)	NA	1.8713	2.09219	1.96822	4.86143	4.97326	4.85939	0.40368	-1.30872	6.19441e-53	2.92784e-51	down	yes
ENSG00000165891	E2F7	57680;57685;57681;57686;57683;57684	ENST00000416496;ENST00000551558;ENST00000322886;ENST00000547316;ENST00000552907;ENST00000551058	GO:0000122(negative regulation of transcription by RNA polymerase II);GO:0000790(nuclear chromatin);GO:0000977(RNA polymerase II regulatory region sequence-specific DNA binding);GO:0000978(RNA polymerase II cis-regulatory region sequence-specific DNA binding);GO:0000981(DNA-binding transcription factor activity, RNA polymerase II-specific);GO:0000987(cis-regulatory region sequence-specific DNA bi…	NA	K09391	NA	E2F transcription factor 7 [Source:HGNC Symbol;Acc:HGNC:23820]	protein_coding;retained_intron;nonsense_mediated_decay	NA	R_HSA_212436(Generic_Transcription_Pathway);R_HSA_6791312(TP53_Regulates_Transcription_of_Cell_Cycle_Genes);R_HSA_74160(Gene_expression_(Transcription));R_HSA_3700989(Transcriptional_Regulation_by_TP53);R_HSA_73857(RNA_Polymerase_II_Transcription);R_HSA_6804116(TP53_Regulates_Transcription_of_Genes_Involved_in_G1_Cell_Cycle_Arrest)	5.53894	5.45211	4.8721	2.06971	1.9834	1.76388	2.72704	1.44733	7.30249e-53	3.44671e-51	up	yes
ENSG00000115107	STEAP3	134597;134598;134599;134596	ENST00000393110;ENST00000393107;ENST00000409811;ENST00000393106	GO:0005515(protein binding);GO:0005737(cytoplasm);GO:0005768(endosome);GO:0005771(multivesicular body);GO:0005886(plasma membrane);GO:0006811(ion transport);GO:0006915(apoptotic process);GO:0007049(cell cycle);GO:0008823(cupric reductase activity);GO:0009306(protein secretion);GO:0010008(endosome membrane);GO:0015677(copper ion import);GO:0016020(membrane);GO:0016021(integral component of membran…	04115(p53 signaling pathway);04216(Ferroptosis);04216(Ferroptosis)	K10142	EC:1.16.1.-	STEAP3 metalloreductase [Source:HGNC Symbol;Acc:HGNC:24592]	protein_coding	DOID:684(hepatocellular_carcinoma);DOID:5082(liver_cirrhosis);DOID:3571(liver_cancer);DOID:4(disease);DOID:409(liver_disease);DOID:77(gastrointestinal_system_disease);DOID:162(cancer);DOID:3119(gastrointestinal_system_cancer);DOID:14566(disease_of_cellular_proliferation);DOID:686(liver_carcinoma);DOID:3118(hepatobiliary_disease);DOID:0050686(organ_system_cancer);DOID:7(disease_of_anatomical_entit…	R_HSA_212436(Generic_Transcription_Pathway);R_HSA_194315(Signaling_by_Rho_GTPases);R_HSA_5633008(TP53_Regulates_Transcription_of_Cell_Death_Genes);R_HSA_6803204(TP53_Regulates_Transcription_of_Genes_Involved_in_Cytochrome_C_Release);R_HSA_9012999(RHO_GTPase_cycle);R_HSA_382551(Transport_of_small_molecules);R_HSA_917937(Iron_uptake_and_transport);R_HSA_9716542(Signaling_by_Rho_GTPases,_Miro_GTPase…	5.10905	5.61157	4.96614	1.6891	1.70122	1.89242	2.96944	1.57019	9.57573e-53	4.51329e-51	up	yes
ENSG00000131941	RHPN2	118846;118849;118851;118850;118852	ENST00000254260;ENST00000588683;ENST00000591502;ENST00000592247;ENST00000585641	GO:0005515(protein binding);GO:0005737(cytoplasm);GO:0005829(cytosol);GO:0007165(signal transduction);GO:0048471(perinuclear region of cytoplasm);GO:0048471(perinuclear region of cytoplasm)	NA	NA	NA	rhophilin Rho GTPase binding protein 2 [Source:HGNC Symbol;Acc:HGNC:19974]	protein_coding;processed_transcript;retained_intron	NA	R_HSA_194315(Signaling_by_Rho_GTPases);R_HSA_9012999(RHO_GTPase_cycle);R_HSA_9716542(Signaling_by_Rho_GTPases,_Miro_GTPases_and_RHOBTB3);R_HSA_195258(RHO_GTPase_Effectors);R_HSA_162582(Signal_Transduction);R_HSA_5666185(RHO_GTPases_Activate_Rhotekin_and_Rhophilins);R_HSA_9013026(RHOB_GTPase_cycle);R_HSA_8980692(RHOA_GTPase_cycle)	4.62429	4.93557	5.06219	1.68096	1.71984	1.80291	2.80992	1.49053	1.5665e-52	7.33163e-51	up	yes
ENSG00000101216	GMEB2	148065;148064;148063	ENST00000370077;ENST00000266068;ENST00000370069	GO:0000790(nuclear chromatin);GO:0000978(RNA polymerase II cis-regulatory region sequence-specific DNA binding);GO:0000981(DNA-binding transcription factor activity, RNA polymerase II-specific);GO:0001228(DNA-binding transcription activator activity, RNA polymerase II-specific);GO:0003677(DNA binding);GO:0003713(transcription coactivator activity);GO:0005515(protein binding);GO:0005634(nucleus);G…	NA	NA	NA	glucocorticoid modulatory element binding protein 2 [Source:HGNC Symbol;Acc:HGNC:4371]	protein_coding	NA	NA	4.41649	4.48858	4.47547	8.93934	9.91528	8.99417	0.480471	-1.05748	1.89375e-52	8.81384e-51	down	yes
ENSG00000145675	PIK3R1	182955;182970;182956;182957;182967;182964;182961;182958	ENST00000521381;ENST00000520550;ENST00000521657;ENST00000517643;ENST00000518813;ENST00000336483;ENST00000522084;ENST00000517412	GO:0001678(cellular glucose homeostasis);GO:0001784(phosphotyrosine residue binding);GO:0001953(negative regulation of cell-matrix adhesion);GO:0005068(transmembrane receptor protein tyrosine kinase adaptor activity);GO:0005158(insulin receptor binding);GO:0005159(insulin-like growth factor receptor binding);GO:0005168(neurotrophin TRKA receptor binding);GO:0005515(protein binding);GO:0005634(nuc…	01521(EGFR tyrosine kinase inhibitor resistance);01522(Endocrine resistance);01524(Platinum drug resistance);04012(ErbB signaling pathway);04014(Ras signaling pathway);04015(Rap1 signaling pathway);04024(cAMP signaling pathway);04062(Chemokine signaling pathway);04066(HIF-1 signaling pathway);04068(FoxO signaling pathway);04070(Phosphatidylinositol signaling system);04071(Sphingolipid signaling p…	K02649	NA	phosphoinositide-3-kinase regulatory subunit 1 [Source:HGNC Symbol;Acc:HGNC:8979]	protein_coding;retained_intron;processed_transcript	DOID:684(hepatocellular_carcinoma);DOID:1240(leukemia);DOID:934(viral_infectious_disease);DOID:1612(breast_cancer);DOID:2531(hematologic_cancer);DOID:654(overnutrition);DOID:225(syndrome);DOID:0050687(cell_type_cancer);DOID:3571(liver_cancer);DOID:0050117(disease_by_infectious_agent);DOID:4(disease);DOID:3069(astrocytoma);DOID:75(lymphatic_system_disease);DOID:0050828(artery_disease);DOID:8432(po…	R_HSA_166520(Signaling_by_NTRKs);R_HSA_194315(Signaling_by_Rho_GTPases);R_HSA_5654743(Signaling_by_FGFR4);R_HSA_5654710(PI_3K_cascade:FGFR3);R_HSA_1963642(PI3K_events_in_ERBB2_signaling);R_HSA_512988(Interleukin_3,_Interleukin_5_and_GM_CSF_signaling);R_HSA_180292(GAB1_signalosome);R_HSA_1483255(PI_Metabolism);R_HSA_177929(Signaling_by_EGFR);R_HSA_983695(Antigen_activates_B_Cell_Receptor_(BCR)_lea…	1.8172	2.11821	1.9095	0.547933	0.578965	0.637072	3.3135	1.72835	3.44135e-52	1.58839e-50	up	yes
ENSG00000138785	INTS12	175920;175926;175924;175927;175922;175928;175923;175921;175918;175919;175929	ENST00000451321;ENST00000416543;ENST00000420368;ENST00000433009;ENST00000493425;ENST00000510876;ENST00000503746;ENST00000618810;ENST00000394735;ENST00000340139;ENST00000515819	GO:0005515(protein binding);GO:0005634(nucleus);GO:0005654(nucleoplasm);GO:0016180(snRNA processing);GO:0032039(integrator complex);GO:0034472(snRNA 3'-end processing);GO:0042795(snRNA transcription by RNA polymerase II);GO:0046872(metal ion binding);GO:0046872(metal ion binding)	NA	K13149	NA	integrator complex subunit 12 [Source:HGNC Symbol;Acc:HGNC:25067]	protein_coding;retained_intron	NA	R_HSA_74160(Gene_expression_(Transcription));R_HSA_73857(RNA_Polymerase_II_Transcription);R_HSA_6807505(RNA_polymerase_II_transcribes_snRNA_genes)	5.40743	5.97269	6.24196	11.8408	12.4548	12.0369	0.485022	-1.04388	3.55291e-52	1.63762e-50	down	yes
ENSG00000124151	NCOA3	146739;146738;146737;146741;146740	ENST00000371997;ENST00000372004;ENST00000371998;ENST00000497292;ENST00000490248	GO:0000790(nuclear chromatin);GO:0000981(DNA-binding transcription factor activity, RNA polymerase II-specific);GO:0000993(RNA polymerase II complex binding);GO:0003713(transcription coactivator activity);GO:0004402(histone acetyltransferase activity);GO:0005515(protein binding);GO:0005634(nucleus);GO:0005654(nucleoplasm);GO:0005737(cytoplasm);GO:0005829(cytosol);GO:0006355(regulation of transcri…	01522(Endocrine resistance);04915(Estrogen signaling pathway);04919(Thyroid hormone signaling pathway);05200(Pathways in cancer);05224(Breast cancer);05224(Breast cancer)	K11256	EC:2.3.1.48	nuclear receptor coactivator 3 [Source:HGNC Symbol;Acc:HGNC:7670]	protein_coding;processed_transcript	DOID:684(hepatocellular_carcinoma);DOID:1324(lung_cancer);DOID:630(genetic_disease);DOID:0050687(cell_type_cancer);DOID:5485(synovial_sarcoma);DOID:1115(sarcoma);DOID:3571(liver_cancer);DOID:4(disease);DOID:0050177(monogenic_disease);DOID:1749(squamous_cell_carcinoma);DOID:0050736(autosomal_dominant_disease);DOID:5683(hereditary_breast_ovarian_cancer);DOID:0050739(autosomal_genetic_disease);DOID:…	R_HSA_9006931(Signaling_by_Nuclear_Receptors);R_HSA_5683057(MAPK_family_signaling_cascades);R_HSA_5617472(Activation_of_anterior_HOX_genes_in_hindbrain_development_during_early_embryogenesis);R_HSA_5687128(MAPK6/MAPK4_signaling);R_HSA_5619507(Activation_of_HOX_genes_during_differentiation);R_HSA_400206(Regulation_of_lipid_metabolism_by_PPARalpha);R_HSA_1266738(Developmental_Biology);R_HSA_162582(…	9.3394	9.43242	9.60798	5.0676	4.44597	4.08909	2.08634	1.06098	1.97909e-51	8.9614e-50	up	yes
ENSG00000147573	TRIM55	216605;216609;216607;216606;216608	ENST00000353317;ENST00000517647;ENST00000350034;ENST00000276573;ENST00000315962	GO:0002523(leukocyte migration involved in inflammatory response);GO:0005515(protein binding);GO:0005634(nucleus);GO:0005737(cytoplasm);GO:0005874(microtubule);GO:0007165(signal transduction);GO:0008270(zinc ion binding);GO:0016567(protein ubiquitination);GO:0042802(identical protein binding);GO:0046872(metal ion binding);GO:0050904(diapedesis);GO:0061630(ubiquitin protein ligase activity);GO:006…	NA	K10654	NA	tripartite motif containing 55 [Source:HGNC Symbol;Acc:HGNC:14215]	protein_coding;retained_intron	NA	NA	1.89664	1.7503	1.7669	5.4975	5.63244	6.04135	0.315284	-1.66528	2.60683e-51	1.1772e-49	down	yes
ENSG00000102096	PIM2	2125;2126;2127	ENST00000376509;ENST00000485431;ENST00000442430	GO:0000082(G1/S transition of mitotic cell cycle);GO:0000166(nucleotide binding);GO:0004672(protein kinase activity);GO:0004674(protein serine/threonine kinase activity);GO:0005515(protein binding);GO:0005524(ATP binding);GO:0005737(cytoplasm);GO:0006468(protein phosphorylation);GO:0006915(apoptotic process);GO:0007049(cell cycle);GO:0007346(regulation of mitotic cell cycle);GO:0008285(negative r…	05200(Pathways in cancer);05221(Acute myeloid leukemia);05221(Acute myeloid leukemia)	K08806	EC:2.7.11.1	Pim-2 proto-oncogene, serine/threonine kinase [Source:HGNC Symbol;Acc:HGNC:8987]	protein_coding;processed_transcript	DOID:684(hepatocellular_carcinoma);DOID:3571(liver_cancer);DOID:4(disease);DOID:162(cancer);DOID:3119(gastrointestinal_system_cancer);DOID:14566(disease_of_cellular_proliferation);DOID:686(liver_carcinoma);DOID:0050686(organ_system_cancer)	NA	6.47025	7.12301	6.70888	2.049	1.51246	1.59764	3.93521	1.97644	3.24943e-51	1.46343e-49	up	yes
ENSG00000138463	SLC49A4	164432	ENST00000261038	GO:0005764(lysosome);GO:0005765(lysosomal membrane);GO:0016020(membrane);GO:0016021(integral component of membrane);GO:0043231(intracellular membrane-bounded organelle)	NA	K15381	NA	solute carrier family 49 member 4 [Source:HGNC Symbol;Acc:HGNC:16628]	protein_coding	NA	NA	5.28816	4.39003	5.16582	11.3168	11.5649	12.0291	0.425198	-1.23379	7.53544e-51	3.37549e-49	down	yes
ENSG00000260231	KDM7A-DT	210645	ENST00000566699	NA	NA	NA	NA	KDM7A divergent transcript [Source:HGNC Symbol;Acc:HGNC:48959]	lncRNA	NA	NA	1.89188	1.96062	2.03473	6.40651	6.21239	6.96691	0.300586	-1.73415	8.45213e-51	3.76593e-49	down	yes
ENSG00000205922	ONECUT3	113110	ENST00000382349	GO:0000790(nuclear chromatin);GO:0000977(RNA polymerase II regulatory region sequence-specific DNA binding);GO:0000981(DNA-binding transcription factor activity, RNA polymerase II-specific);GO:0001228(DNA-binding transcription activator activity, RNA polymerase II-specific);GO:0003677(DNA binding);GO:0003700(DNA-binding transcription factor activity);GO:0005515(protein binding);GO:0005634(nucleus…	NA	NA	NA	one cut homeobox 3 [Source:HGNC Symbol;Acc:HGNC:13399]	protein_coding	NA	R_HSA_186712(Regulation_of_beta_cell_development);R_HSA_1266738(Developmental_Biology);R_HSA_210744(Regulation_of_gene_expression_in_late_stage_(branching_morphogenesis)_pancreatic_bud_precursor_cells);R_HSA_210747(Regulation_of_gene_expression_in_early_pancreatic_precursor_cells)	3.97785	3.93636	3.96805	1.52197	1.56811	1.69998	2.48061	1.31069	1.55493e-50	6.8641e-49	up	yes
ENSG00000106012	IQCE	201718;201705;201707;201703;201717;201716;201715;201711;201706;201710;201713;201702;201704;201708;201714	ENST00000486730;ENST00000470731;ENST00000325997;ENST00000402050;ENST00000423196;ENST00000490913;ENST00000427817;ENST00000325979;ENST00000438376;ENST00000611775;ENST00000422276;ENST00000623361;ENST00000415271;ENST00000476665;ENST00000497572	GO:0005515(protein binding);GO:0005886(plasma membrane);GO:0005929(cilium);GO:0016020(membrane);GO:0035108(limb morphogenesis);GO:0042995(cell projection);GO:0060170(ciliary membrane);GO:0060170(ciliary membrane)	NA	NA	NA	IQ motif containing E [Source:HGNC Symbol;Acc:HGNC:29171]	processed_transcript;retained_intron;nonsense_mediated_decay;protein_coding	NA	R_HSA_5635838(Activation_of_SMO);R_HSA_5632684(Hedgehog_'on'_state);R_HSA_5358351(Signaling_by_Hedgehog);R_HSA_162582(Signal_Transduction)	4.19303	3.90023	4.46941	1.85394	1.66067	1.61577	2.44868	1.292	1.59445e-50	7.02924e-49	up	yes
ENSG00000167842	MIS12	95571;95573;95572;95574;95575	ENST00000576570;ENST00000611091;ENST00000573759;ENST00000574186;ENST00000381165	GO:0000070(mitotic sister chromatid segregation);GO:0000278(mitotic cell cycle);GO:0000444(MIS12/MIND type complex);GO:0000775(chromosome, centromeric region);GO:0000776(kinetochore);GO:0000777(condensed chromosome kinetochore);GO:0000818(nuclear MIS12/MIND complex);GO:0005515(protein binding);GO:0005634(nucleus);GO:0005694(chromosome);GO:0005829(cytosol);GO:0007049(cell cycle);GO:0007059(chromos…	NA	K11543	NA	MIS12 kinetochore complex component [Source:HGNC Symbol;Acc:HGNC:24967]	protein_coding;processed_transcript	NA	R_HSA_194315(Signaling_by_Rho_GTPases);R_HSA_141444(Amplification__of_signal_from_unattached__kinetochores_via_a_MAD2__inhibitory_signal);R_HSA_9648025(EML4_and_NUDC_in_mitotic_spindle_formation);R_HSA_69620(Cell_Cycle_Checkpoints);R_HSA_2467813(Separation_of_Sister_Chromatids);R_HSA_68886(M_Phase);R_HSA_2555396(Mitotic_Metaphase_and_Anaphase);R_HSA_69618(Mitotic_Spindle_Checkpoint);R_HSA_9716542…	5.24007	6.65497	5.67288	13.6028	13.5122	13.5755	0.431746	-1.21175	1.86188e-50	8.18662e-49	down	yes
ENSG00000186480	INSIG1	212024;212026;212027;212022;212023;212025	ENST00000340368;ENST00000476756;ENST00000468307;ENST00000344756;ENST00000425172;ENST00000342407	GO:0005515(protein binding);GO:0005783(endoplasmic reticulum);GO:0005789(endoplasmic reticulum membrane);GO:0006629(lipid metabolic process);GO:0006641(triglyceride metabolic process);GO:0006695(cholesterol biosynthetic process);GO:0006991(response to sterol depletion);GO:0008142(oxysterol binding);GO:0008202(steroid metabolic process);GO:0008203(cholesterol metabolic process);GO:0008289(lipid bi…	NA	NA	NA	insulin induced gene 1 [Source:HGNC Symbol;Acc:HGNC:6083]	protein_coding;retained_intron	DOID:4(disease);DOID:10534(stomach_cancer);DOID:0050828(artery_disease);DOID:4194(glucose_metabolism_disease);DOID:0014667(disease_of_metabolism);DOID:114(heart_disease);DOID:162(cancer);DOID:3393(coronary_artery_disease);DOID:3119(gastrointestinal_system_cancer);DOID:14566(disease_of_cellular_proliferation);DOID:1287(cardiovascular_system_disease);DOID:0060158(acquired_metabolic_disease);DOID:17…	R_HSA_8957322(Metabolism_of_steroids);R_HSA_1655829(Regulation_of_cholesterol_biosynthesis_by_SREBP_(SREBF));R_HSA_556833(Metabolism_of_lipids);R_HSA_1430728(Metabolism)	8.64888	9.00237	8.64625	3.40659	3.42841	3.91226	2.4469	1.29096	2.39927e-50	1.05218e-48	up	yes
ENSG00000159216	RUNX1	149870;149878;149877;149876;149875;149879	ENST00000344691;ENST00000469087;ENST00000358356;ENST00000479325;ENST00000399240;ENST00000399237	GO:0000122(negative regulation of transcription by RNA polymerase II);GO:0000790(nuclear chromatin);GO:0000976(transcription regulatory region sequence-specific DNA binding);GO:0000977(RNA polymerase II regulatory region sequence-specific DNA binding);GO:0000978(RNA polymerase II cis-regulatory region sequence-specific DNA binding);GO:0000981(DNA-binding transcription factor activity, RNA polymer…	04530(Tight junction);04659(Th17 cell differentiation);05200(Pathways in cancer);05202(Transcriptional misregulation in cancer);05220(Chronic myeloid leukemia);05221(Acute myeloid leukemia);05221(Acute myeloid leukemia)	NA	NA	RUNX family transcription factor 1 [Source:HGNC Symbol;Acc:HGNC:10471]	protein_coding;retained_intron;processed_transcript	NA	R_HSA_212436(Generic_Transcription_Pathway);R_HSA_8951936(RUNX3_regulates_p14_ARF);R_HSA_8939247(RUNX1_regulates_transcription_of_genes_involved_in_interleukin_signaling);R_HSA_9006931(Signaling_by_Nuclear_Receptors);R_HSA_157118(Signaling_by_NOTCH);R_HSA_8939242(RUNX1_regulates_transcription_of_genes_involved_in_differentiation_of_keratinocytes);R_HSA_382551(Transport_of_small_molecules);R_HSA_8…	0.108564	0.0978744	0.128656	0.645814	0.604301	0.614687	0.179694	-2.47638	4.04188e-50	1.75412e-48	down	yes
ENSG00000197279	ZNF165	192623	ENST00000377325	GO:0003676(nucleic acid binding);GO:0003677(DNA binding);GO:0003700(DNA-binding transcription factor activity);GO:0005515(protein binding);GO:0005634(nucleus);GO:0006355(regulation of transcription, DNA-templated);GO:0046872(metal ion binding)	NA	K09230	NA	zinc finger protein 165 [Source:HGNC Symbol;Acc:HGNC:12953]	protein_coding	NA	NA	0.744782	0.807595	0.99395	4.25403	4.97999	4.27194	0.188533	-2.40711	6.75154e-50	2.91118e-48	down	yes
ENSG00000100744	GSKIP	73360;73357;73359;73356;73358;73361	ENST00000555181;ENST00000555088;ENST00000554182;ENST00000438650;ENST00000553699;ENST00000556095	GO:0004860(protein kinase inhibitor activity);GO:0005515(protein binding);GO:0005634(nucleus);GO:0005737(cytoplasm);GO:0006469(negative regulation of protein kinase activity);GO:0008631(intrinsic apoptotic signaling pathway in response to oxidative stress);GO:0019207(kinase regulator activity);GO:0019901(protein kinase binding);GO:0030111(regulation of Wnt signaling pathway);GO:0034237(protein ki…	NA	NA	NA	GSK3B interacting protein [Source:HGNC Symbol;Acc:HGNC:20343]	protein_coding;retained_intron	NA	NA	5.92408	6.37394	6.48187	2.58624	2.24982	2.47278	2.56948	1.36147	7.93251e-50	3.40721e-48	up	yes
ENSG00000153234	NR4A2	136452;136457;136455;136456;136454;136453;136458;136461;136459	ENST00000339562;ENST00000417972;ENST00000417764;ENST00000675870;ENST00000409572;ENST00000426264;ENST00000409108;ENST00000424077;ENST00000429376	GO:0000122(negative regulation of transcription by RNA polymerase II);GO:0000790(nuclear chromatin);GO:0000977(RNA polymerase II regulatory region sequence-specific DNA binding);GO:0000978(RNA polymerase II cis-regulatory region sequence-specific DNA binding);GO:0000981(DNA-binding transcription factor activity, RNA polymerase II-specific);GO:0001228(DNA-binding transcription activator activity, …	04925(Aldosterone synthesis and secretion);04928(Parathyroid hormone synthesis, secretion and action);04928(Parathyroid hormone synthesis, secretion and action)	K08558	NA	nuclear receptor subfamily 4 group A member 2 [Source:HGNC Symbol;Acc:HGNC:7981]	protein_coding;nonsense_mediated_decay	DOID:684(hepatocellular_carcinoma);DOID:12217(Lewy_body_dementia);DOID:936(brain_disease);DOID:3571(liver_cancer);DOID:4(disease);DOID:10579(leukodystrophy);DOID:5419(schizophrenia);DOID:1289(neurodegenerative_disease);DOID:1443(cerebral_degeneration);DOID:162(cancer);DOID:14330(Parkinson's_disease);DOID:3119(gastrointestinal_system_cancer);DOID:2468(psychotic_disorder);DOID:863(nervous_system_di…	R_HSA_212436(Generic_Transcription_Pathway);R_HSA_597592(Post_translational_protein_modification);R_HSA_74160(Gene_expression_(Transcription));R_HSA_383280(Nuclear_Receptor_transcription_pathway);R_HSA_73857(RNA_Polymerase_II_Transcription);R_HSA_2990846(SUMOylation);R_HSA_392499(Metabolism_of_proteins);R_HSA_3108232(SUMO_E3_ligases_SUMOylate_target_proteins);R_HSA_4090294(SUMOylation_of_intracel…	2.09925	2.26677	2.45056	7.06683	5.86296	6.32443	0.35403	-1.49805	1.06379e-49	4.55751e-48	down	yes
ENSG00000235385	LINC02154	515;516;517	ENST00000412485;ENST00000670053;ENST00000443965	NA	NA	NA	NA	long intergenic non-protein coding RNA 2154 [Source:HGNC Symbol;Acc:HGNC:53015]	lncRNA	NA	NA	10.0222	8.50363	9.90739	24.0064	21.3517	25.1107	0.403487	-1.3094	1.13839e-49	4.85842e-48	down	yes
ENSG00000100350	FOXRED2	154205;154209;154207;154208;154206	ENST00000397224;ENST00000423980;ENST00000366463;ENST00000397223;ENST00000216187	GO:0005515(protein binding);GO:0005783(endoplasmic reticulum);GO:0005788(endoplasmic reticulum lumen);GO:0016491(oxidoreductase activity);GO:0030433(ubiquitin-dependent ERAD pathway);GO:0050660(flavin adenine dinucleotide binding);GO:0055114(oxidation-reduction process);GO:0055114(oxidation-reduction process)	NA	NA	NA	FAD dependent oxidoreductase domain containing 2 [Source:HGNC Symbol;Acc:HGNC:26264]	protein_coding;retained_intron	NA	NA	6.48585	6.09779	6.34971	2.88958	2.69587	2.87338	2.2383	1.1624	1.1419e-49	4.86722e-48	up	yes
ENSG00000125772	GPCPD1	143490;143493;143491;143489;143495;143494	ENST00000379019;ENST00000633552;ENST00000462080;ENST00000481038;ENST00000481690;ENST00000473797	GO:0005737(cytoplasm);GO:0005829(cytosol);GO:0006629(lipid metabolic process);GO:0007519(skeletal muscle tissue development);GO:0008081(phosphoric diester hydrolase activity);GO:0016787(hydrolase activity);GO:0030246(carbohydrate binding);GO:0046475(glycerophospholipid catabolic process);GO:0047389(glycerophosphocholine phosphodiesterase activity);GO:2001070(starch binding);GO:2001070(starch bind…	00564(Glycerophospholipid metabolism);05231(Choline metabolism in cancer);05231(Choline metabolism in cancer)	K18695	EC:3.1.4.2	glycerophosphocholine phosphodiesterase 1 [Source:HGNC Symbol;Acc:HGNC:26957]	protein_coding;nonsense_mediated_decay;processed_transcript;retained_intron	NA	R_HSA_1483206(Glycerophospholipid_biosynthesis);R_HSA_556833(Metabolism_of_lipids);R_HSA_1483115(Hydrolysis_of_LPC);R_HSA_1483257(Phospholipid_metabolism);R_HSA_1483152(Hydrolysis_of_LPE);R_HSA_1430728(Metabolism)	2.15889	2.13613	2.03162	4.58207	4.4493	4.43343	0.469866	-1.08968	1.40246e-49	5.955e-48	down	yes
ENSG00000104825	NFKBIB	120406;120409;120407;120408	ENST00000572515;ENST00000509705;ENST00000313582;ENST00000575359	GO:0003713(transcription coactivator activity);GO:0005515(protein binding);GO:0005634(nucleus);GO:0005737(cytoplasm);GO:0005829(cytosol);GO:0006351(transcription, DNA-templated);GO:0007165(signal transduction);GO:0007253(cytoplasmic sequestering of NF-kappaB);GO:0071222(cellular response to lipopolysaccharide);GO:1903508(positive regulation of nucleic acid-templated transcription);GO:1903508(posi…	04062(Chemokine signaling pathway);04621(NOD-like receptor signaling pathway);04622(RIG-I-like receptor signaling pathway);04623(Cytosolic DNA-sensing pathway);04658(Th1 and Th2 cell differentiation);04659(Th17 cell differentiation);04660(T cell receptor signaling pathway);04662(B cell receptor signaling pathway);04722(Neurotrophin signaling pathway);04920(Adipocytokine signaling pathway);05131(S…	K02581	NA	NFKB inhibitor beta [Source:HGNC Symbol;Acc:HGNC:7798]	protein_coding;nonsense_mediated_decay	DOID:934(viral_infectious_disease);DOID:0050117(disease_by_infectious_agent);DOID:4(disease);DOID:409(liver_disease);DOID:77(gastrointestinal_system_disease);DOID:1883(hepatitis_C);DOID:162(cancer);DOID:14566(disease_of_cellular_proliferation);DOID:2237(hepatitis);DOID:3118(hepatobiliary_disease);DOID:7(disease_of_anatomical_entity)	R_HSA_975138(TRAF6_mediated_induction_of_NFkB_and_MAP_kinases_upon_TLR7/8_or_9_activation);R_HSA_168179(Toll_Like_Receptor_TLR1:TLR2_Cascade);R_HSA_1280215(Cytokine_Signaling_in_Immune_system);R_HSA_166058(MyD88:MAL(TIRAP)_cascade_initiated_on_plasma_membrane);R_HSA_9020702(Interleukin_1_signaling);R_HSA_168142(Toll_Like_Receptor_10_(TLR10)_Cascade);R_HSA_166166(MyD88_independent_TLR4_cascade);R_…	8.24572	7.62306	8.7125	16.7155	18.2326	18.6041	0.459015	-1.12339	1.97682e-49	8.37253e-48	down	yes
ENSG00000129534	MIS18BP1	69316;69317;69324;69318;69327;69321;69319;69325;69326;69320;69322	ENST00000310806;ENST00000470424;ENST00000627697;ENST00000496413;ENST00000451174;ENST00000454990;ENST00000469020;ENST00000494512;ENST00000492652;ENST00000554093;ENST00000555653	GO:0000775(chromosome, centromeric region);GO:0000778(condensed nuclear chromosome kinetochore);GO:0003677(DNA binding);GO:0005515(protein binding);GO:0005634(nucleus);GO:0005654(nucleoplasm);GO:0005694(chromosome);GO:0007049(cell cycle);GO:0034080(CENP-A containing nucleosome assembly);GO:0051301(cell division);GO:0051301(cell division)	NA	NA	NA	MIS18 binding protein 1 [Source:HGNC Symbol;Acc:HGNC:20190]	protein_coding;retained_intron;nonsense_mediated_decay;processed_transcript	NA	R_HSA_1640170(Cell_Cycle);R_HSA_73886(Chromosome_Maintenance);R_HSA_774815(Nucleosome_assembly);R_HSA_606279(Deposition_of_new_CENPA_containing_nucleosomes_at_the_centromere)	8.06259	8.96525	8.35468	4.25949	3.9991	4.38735	2.00717	1.00516	2.40492e-49	1.01343e-47	up	yes
ENSG00000118785	SPP1	175189;175190;175184;175191;175188;175185;175193;175192;175183	ENST00000360804;ENST00000395080;ENST00000237623;ENST00000509659;ENST00000508233;ENST00000504310;ENST00000505146;ENST00000508002;ENST00000614857	GO:0001503(ossification);GO:0001649(osteoblast differentiation);GO:0005125(cytokine activity);GO:0005178(integrin binding);GO:0005515(protein binding);GO:0005576(extracellular region);GO:0005615(extracellular space);GO:0005788(endoplasmic reticulum lumen);GO:0005794(Golgi apparatus);GO:0006710(androgen catabolic process);GO:0006954(inflammatory response);GO:0007155(cell adhesion);GO:0007165(signa…	04151(PI3K-Akt signaling pathway);04371(Apelin signaling pathway);04510(Focal adhesion);04512(ECM-receptor interaction);04620(Toll-like receptor signaling pathway);05165(Human papillomavirus infection);05165(Human papillomavirus infection)	K06250	NA	secreted phosphoprotein 1 [Source:HGNC Symbol;Acc:HGNC:11255]	protein_coding;processed_transcript;retained_intron	DOID:18(urinary_system_disease);DOID:0080001(bone_disease);DOID:684(hepatocellular_carcinoma);DOID:3996(urinary_system_cancer);DOID:13580(cholestasis);DOID:10286(prostate_carcinoma);DOID:1240(leukemia);DOID:4138(bile_duct_disease);DOID:934(viral_infectious_disease);DOID:1612(breast_cancer);DOID:6000(congestive_heart_failure);DOID:2531(hematologic_cancer);DOID:28(endocrine_system_disease);DOID:008…	R_HSA_212436(Generic_Transcription_Pathway);R_HSA_597592(Post_translational_protein_modification);R_HSA_1474244(Extracellular_matrix_organization);R_HSA_74160(Gene_expression_(Transcription));R_HSA_8949275(RUNX3_Regulates_Immune_Response_and_Cell_Migration);R_HSA_8878159(Transcriptional_regulation_by_RUNX3);R_HSA_73857(RNA_Polymerase_II_Transcription);R_HSA_162582(Signal_Transduction);R_HSA_39249…	4.93803	5.07207	4.9585	11.5226	11.4064	12.8208	0.418705	-1.25599	8.23928e-49	3.41603e-47	down	yes
ENSG00000249859	PVT1	220070;220072;220057;219959;219942;219940;220008;220044;219965;220017;220001;219953;220022;220086;219980;219993;219996;219947;219960;220056;220051;219999;219986;220023;219990;219952;220067;220102;220003;220002;220074;220005;219949;220021;220045;220004;219972;219974;220014;219994;219946;220011;219992;219982;219983;219973;220039;219962;220016;219997;219945;220013;219988;220026;219970;220020;220059;…	ENST00000659106;ENST00000666147;ENST00000659666;ENST00000658556;ENST00000664139;ENST00000664214;ENST00000657517;ENST00000517838;ENST00000521951;ENST00000656693;ENST00000657596;ENST00000517525;ENST00000669272;ENST00000660781;ENST00000523427;ENST00000660438;ENST00000659326;ENST00000656880;ENST00000654324;ENST00000666076;ENST00000669407;ENST00000517790;ENST00000667204;ENST00000659912;ENST00000665721…	NA	NA	NA	NA	Pvt1 oncogene [Source:HGNC Symbol;Acc:HGNC:9709]	lncRNA	NA	NA	0.650605	0.713759	0.686722	1.477	1.50303	1.38877	0.469484	-1.09085	9.53622e-49	3.94884e-47	down	yes
ENSG00000148926	ADM	38041;38044;38040;38042;38043;38045;38047	ENST00000278175;ENST00000528655;ENST00000534464;ENST00000530439;ENST00000524948;ENST00000526492;ENST00000528544	GO:0001570(vasculogenesis);GO:0001666(response to hypoxia);GO:0001843(neural tube closure);GO:0002026(regulation of the force of heart contraction);GO:0002031(G protein-coupled receptor internalization);GO:0003073(regulation of systemic arterial blood pressure);GO:0005102(signaling receptor binding);GO:0005179(hormone activity);GO:0005576(extracellular region);GO:0005615(extracellular space);GO:0…	04080(Neuroactive ligand-receptor interaction);04270(Vascular smooth muscle contraction);04270(Vascular smooth muscle contraction)	NA	NA	adrenomedullin [Source:HGNC Symbol;Acc:HGNC:259]	protein_coding	DOID:9809(hypersensitivity_vasculitis);DOID:18(urinary_system_disease);DOID:3087(gingivitis);DOID:0080001(bone_disease);DOID:684(hepatocellular_carcinoma);DOID:3996(urinary_system_cancer);DOID:5223(infertility);DOID:10591(pre_eclampsia);DOID:6000(congestive_heart_failure);DOID:28(endocrine_system_disease);DOID:13042(persistent_fetal_circulation_syndrome);DOID:654(overnutrition);DOID:17(musculoske…	R_HSA_9662851(Anti_inflammatory_response_favouring_Leishmania_parasite_infection);R_HSA_9660821(ADORA2B_mediated_anti_inflammatory_cytokines_production);R_HSA_9658195(Leishmania_infection);R_HSA_418555(G_alpha_(s)_signalling_events);R_HSA_500792(GPCR_ligand_binding);R_HSA_373080(Class_B/2_(Secretin_family_receptors));R_HSA_162582(Signal_Transduction);R_HSA_419812(Calcitonin_like_ligand_receptors)…	3.03542	2.99812	3.53393	9.49263	8.68168	9.44038	0.346463	-1.52923	1.04171e-48	4.30828e-47	down	yes
ENSG00000169515	CCDC8	122387	ENST00000307522	GO:0000226(microtubule cytoskeleton organization);GO:0005515(protein binding);GO:0005654(nucleoplasm);GO:0005737(cytoplasm);GO:0005813(centrosome);GO:0005815(microtubule organizing center);GO:0005829(cytosol);GO:0005856(cytoskeleton);GO:0005886(plasma membrane);GO:0007088(regulation of mitotic nuclear division);GO:0010923(negative regulation of phosphatase activity);GO:0043687(post-translational …	NA	K17561	NA	coiled-coil domain containing 8 [Source:HGNC Symbol;Acc:HGNC:25367]	protein_coding	NA	R_HSA_597592(Post_translational_protein_modification);R_HSA_8951664(Neddylation);R_HSA_392499(Metabolism_of_proteins)	13.4038	13.8639	13.097	5.47393	6.38686	6.27923	2.22518	1.15392	2.03812e-48	8.38766e-47	up	yes
ENSG00000175573	C11orf68	43373;43374;43375	ENST00000438576;ENST00000449692;ENST00000530188	GO:0003723(RNA binding);GO:0005515(protein binding);GO:0005515(protein binding)	NA	NA	NA	chromosome 11 open reading frame 68 [Source:HGNC Symbol;Acc:HGNC:28801]	protein_coding	NA	NA	18.1106	15.4991	15.6616	33.0721	31.9181	34.7483	0.494005	-1.0174	1.85655e-47	7.52916e-46	down	yes
ENSG00000139926	FRMD6	69652;69651;69663;69660;69655;69653;69658;69645;69656;69661;69646;69657;69648	ENST00000344768;ENST00000395718;ENST00000553556;ENST00000555197;ENST00000555936;ENST00000554778;ENST00000554495;ENST00000555952;ENST00000554167;ENST00000557522;ENST00000557103;ENST00000557405;ENST00000554745	GO:0003383(apical constriction);GO:0005515(protein binding);GO:0005737(cytoplasm);GO:0005856(cytoskeleton);GO:0005886(plasma membrane);GO:0016020(membrane);GO:0031032(actomyosin structure organization);GO:0032970(regulation of actin filament-based process);GO:0034613(cellular protein localization);GO:0043296(apical junction complex);GO:0043296(apical junction complex)	04390(Hippo signaling pathway);04392(Hippo signaling pathway - multiple species);04392(Hippo signaling pathway - multiple species)	K16822	NA	FERM domain containing 6 [Source:HGNC Symbol;Acc:HGNC:19839]	protein_coding;retained_intron;processed_transcript	NA	NA	1.87563	2.35875	2.13975	4.6608	4.85579	4.60777	0.451286	-1.14788	2.34033e-47	9.47963e-46	down	yes
ENSG00000276399	FLJ36000	98376	ENST00000612344	NA	NA	NA	NA	uncharacterized FLJ36000 [Source:NCBI gene (formerly Entrezgene);Acc:284124]	lncRNA	NA	NA	9.42094	9.09903	7.85167	3.22914	3.01906	2.45971	3.02847	1.59859	3.25366e-47	1.31472e-45	up	yes
ENSG00000169213	RAB3B	14569	ENST00000371655	GO:0000166(nucleotide binding);GO:0003924(GTPase activity);GO:0005515(protein binding);GO:0005525(GTP binding);GO:0005737(cytoplasm);GO:0005768(endosome);GO:0005794(Golgi apparatus);GO:0005829(cytosol);GO:0005886(plasma membrane);GO:0006904(vesicle docking involved in exocytosis);GO:0008021(synaptic vesicle);GO:0009306(protein secretion);GO:0015031(protein transport);GO:0016020(membrane);GO:00171…	NA	K06108	NA	RAB3B, member RAS oncogene family [Source:HGNC Symbol;Acc:HGNC:9778]	protein_coding	NA	R_HSA_597592(Post_translational_protein_modification);R_HSA_8873719(RAB_geranylgeranylation);R_HSA_392499(Metabolism_of_proteins)	2.80969	2.59194	2.42393	5.53599	5.60754	4.83069	0.489887	-1.02948	1.72735e-46	6.90463e-45	down	yes
ENSG00000085840	ORC1	14616;14617	ENST00000371568;ENST00000371566	GO:0000082(G1/S transition of mitotic cell cycle);GO:0000083(regulation of transcription involved in G1/S transition of mitotic cell cycle);GO:0000166(nucleotide binding);GO:0000278(mitotic cell cycle);GO:0000784(nuclear chromosome, telomeric region);GO:0000808(origin recognition complex);GO:0003677(DNA binding);GO:0003682(chromatin binding);GO:0003688(DNA replication origin binding);GO:0005515(p…	04110(Cell cycle);04110(Cell cycle)	K02603	NA	origin recognition complex subunit 1 [Source:HGNC Symbol;Acc:HGNC:8487]	protein_coding	DOID:225(syndrome);DOID:4(disease);DOID:162(cancer);DOID:14566(disease_of_cellular_proliferation)	R_HSA_68616(Assembly_of_the_ORC_complex_at_the_origin_of_replication);R_HSA_113510(E2F_mediated_regulation_of_DNA_replication);R_HSA_69206(G1/S_Transition);R_HSA_68949(Orc1_removal_from_chromatin);R_HSA_69620(Cell_Cycle_Checkpoints);R_HSA_69002(DNA_Replication_Pre_Initiation);R_HSA_68689(CDC6_association_with_the_ORC:origin_complex);R_HSA_69205(G1/S_Specific_Transcription);R_HSA_68827(CDT1_associ…	13.9036	14.0284	15.2726	7.09227	6.84502	7.33841	2.03071	1.02198	1.94772e-46	7.77621e-45	up	yes
ENSG00000126870	WDR60	212241;212244;212245;212242	ENST00000407559;ENST00000467220;ENST00000454771;ENST00000397143	GO:0000242(pericentriolar material);GO:0000922(spindle pole);GO:0005515(protein binding);GO:0005615(extracellular space);GO:0005813(centrosome);GO:0005868(cytoplasmic dynein complex);GO:0005929(cilium);GO:0007018(microtubule-based movement);GO:0030030(cell projection organization);GO:0031021(interphase microtubule organizing center);GO:0035735(intraciliary transport involved in cilium assembly);G…	NA	K22869	NA	WD repeat domain 60 [Source:HGNC Symbol;Acc:HGNC:21862]	protein_coding;retained_intron;nonsense_mediated_decay	NA	R_HSA_1852241(Organelle_biogenesis_and_maintenance);R_HSA_5617833(Cilium_Assembly);R_HSA_5620924(Intraflagellar_transport)	4.67268	5.19414	5.6211	2.07939	1.75099	1.59092	2.85687	1.51443	2.24433e-46	8.93909e-45	up	yes
ENSG00000064652	SNX24	185830;185828;185829;185826;185831;185835;185836;185833;185827;185832	ENST00000261369;ENST00000513881;ENST00000395451;ENST00000513613;ENST00000506996;ENST00000510914;ENST00000507364;ENST00000502387;ENST00000511211;ENST00000511545	GO:0005515(protein binding);GO:0008289(lipid binding);GO:0010314(phosphatidylinositol-5-phosphate binding);GO:0015031(protein transport);GO:0016020(membrane);GO:0030659(cytoplasmic vesicle membrane);GO:0031410(cytoplasmic vesicle);GO:0032266(phosphatidylinositol-3-phosphate binding);GO:0035091(phosphatidylinositol binding);GO:0070273(phosphatidylinositol-4-phosphate binding);GO:0070273(phosphatid…	NA	K17941	NA	sorting nexin 24 [Source:HGNC Symbol;Acc:HGNC:21533]	protein_coding;processed_transcript;nonsense_mediated_decay	NA	NA	5.40459	6.09079	6.12814	12.6733	11.6888	14.0478	0.458826	-1.12398	2.87521e-46	1.14382e-44	down	yes
ENSG00000164402	SEPTIN8	186404;186402;186407;186410;186411;186413;186409;186406;186398;186405;186408;186414	ENST00000448933;ENST00000296873;ENST00000378701;ENST00000453480;ENST00000414594;ENST00000481794;ENST00000371478;ENST00000378699;ENST00000378719;ENST00000378706;ENST00000458488;ENST00000492490	GO:0000166(nucleotide binding);GO:0003924(GTPase activity);GO:0005515(protein binding);GO:0005525(GTP binding);GO:0005737(cytoplasm);GO:0005856(cytoskeleton);GO:0005940(septin ring);GO:0015630(microtubule cytoskeleton);GO:0016020(membrane);GO:0030054(cell junction);GO:0030424(axon);GO:0030672(synaptic vesicle membrane);GO:0031105(septin complex);GO:0031410(cytoplasmic vesicle);GO:0032153(cell div…	05100(Bacterial invasion of epithelial cells);05100(Bacterial invasion of epithelial cells)	K16939	NA	septin 8 [Source:HGNC Symbol;Acc:HGNC:16511]	protein_coding;retained_intron;processed_transcript	NA	NA	6.81006	7.07149	7.7163	3.39269	3.36784	3.79906	2.04533	1.03233	3.27931e-46	1.30303e-44	up	yes
ENSG00000196935	SRGAP1	56747;56748;56753;56749;56760;56759;56756	ENST00000355086;ENST00000631006;ENST00000543397;ENST00000537556;ENST00000542841;ENST00000537585;ENST00000542381	GO:0005096(GTPase activator activity);GO:0005515(protein binding);GO:0005737(cytoplasm);GO:0005829(cytosol);GO:0007165(signal transduction);GO:0030336(negative regulation of cell migration);GO:0043547(positive regulation of GTPase activity);GO:0048365(Rac GTPase binding);GO:0051056(regulation of small GTPase mediated signal transduction);GO:0051056(regulation of small GTPase mediated signal trans…	04360(Axon guidance);04360(Axon guidance)	K07526	NA	SLIT-ROBO Rho GTPase activating protein 1 [Source:HGNC Symbol;Acc:HGNC:17382]	protein_coding;retained_intron	NA	R_HSA_194315(Signaling_by_Rho_GTPases);R_HSA_9012999(RHO_GTPase_cycle);R_HSA_9013149(RAC1_GTPase_cycle);R_HSA_9716542(Signaling_by_Rho_GTPases,_Miro_GTPases_and_RHOBTB3);R_HSA_9013148(CDC42_GTPase_cycle);R_HSA_428543(Inactivation_of_CDC42_and_RAC1);R_HSA_1266738(Developmental_Biology);R_HSA_162582(Signal_Transduction);R_HSA_376176(Signaling_by_ROBO_receptors);R_HSA_9675108(Nervous_system_developm…	0.570645	0.743443	0.68284	1.67581	1.76133	1.50715	0.403885	-1.30798	4.13477e-46	1.63905e-44	down	yes
[truncated: 1,668 more rows]
