# Supplementary material for: A positive feedback loop between PFKP and c-Myc drives head and neck squamous cell carcinoma progression
Source: Mol Cancer. 2024 Jul 9;23:141. doi: 10.1186/s12943-024-02051-6 (PMC11232239; doi:10.1186/s12943-024-02051-6)
Supplement: Supplementary file 16 — Supplementary Material 16: Supplementary Table 6. Differentially expressed genes enriched in KEGG pathway (shPFKP LIU-LSC-1 cells vs. shSc LIU-LSC-1). [file 12943_2024_2051_MOESM16_ESM.xlsx]

## Sheet: Sheet 1
Supplementary Table 6. Differentially expressed genes enriched in KEGG pathway (shPFKP LIU-LSC-1 cells vs. shSc LIU-LSC-1)
ONTOLOGY	ID	Description	GeneRatio	BgRatio	pvalue	p.adjust	qvalue	geneID	Count
KEGG	hsa05322	Systemic lupus erythematosus	25/455	136/8076	1.192e-07	2.34736e-05	2.00144e-05	C1R/C1S/GRIN2B/H2BC5/H2AC13/H2AC14/H2AC6/H2AC18/H2BC8/H2BC15/H2BC21/H3C6/H3C10/H4C12/H4C8/H4C14/H2AC11/H2BC11/H2AW/H3C14/H2BU1/H3C15/H2BC18/H4C15/H2AC19	25
KEGG	hsa05034	Alcoholism	30/455	187/8076	1.56491e-07	2.34736e-05	2.00144e-05	BDNF/GNG4/GRIN2B/H2BC5/PRKACB/H2AC13/H2AC14/H2AC6/H2AC18/H2BC8/H2BC15/H2BC21/H3C6/H3C10/H4C12/H4C8/H4C14/H2AC11/H2BC11/CREB5/HDAC9/HDAC5/SHC2/H2AW/H3C14/H2BU1/H3C15/H2BC18/H4C15/H2AC19	30
KEGG	hsa04015	Rap1 signaling pathway	26/455	210/8076	0.000118901	0.0118901	0.0101378	AKT1/EFNA4/FGF1/FGF2/FGF5/FGFR3/GRIN2B/ID1/NGFR/PGF/PIK3CD/PIK3R1/PLCB4/RAP1GAP/SIPA1/THBS1/LPAR2/RAPGEF2/MAGI2/RAPGEF4/SIPA1L3/RASGRP3/FGF21/RASSF5/PARD6G/PARD6B	26
KEGG	hsa04068	FoxO signaling pathway	18/455	131/8076	0.00037153	0.0278647	0.0237583	AKT1/BCL6/CCNB1/CDKN1A/CDKN2B/PLK3/GADD45A/FOXO3/IRS1/PCK2/PIK3CD/PIK3R1/SGK1/SKP2/SOD2/IRS2/CCNB3/AGAP2	18
KEGG	hsa04014	Ras signaling pathway	26/455	232/8076	0.000583133	0.0299374	0.0255255	AKT1/BDNF/EFNA4/ETS1/FGF1/FGF2/FGF5/FGFR3/GNG4/GRIN2B/HTR7/NGFR/PGF/PIK3CD/PIK3R1/PRKACB/PLA2G4C/GAB2/RASGRP1/RASA4/SHC2/RASGRP3/FGF21/PLA2G3/RASSF5/PLA2G4B	26
KEGG	hsa04213	Longevity regulating pathway - multiple species	11/455	62/8076	0.000598747	0.0299374	0.0255255	AKT1/FOXO3/HSPA1A/HSPA1B/HSPA8/IRS1/PIK3CD/PIK3R1/PRKACB/SOD2/IRS2	11
KEGG	hsa04115	p53 signaling pathway	12/455	73/8076	0.000702077	0.030089	0.0256548	CCNB1/CDKN1A/GADD45A/IGFBP3/SERPINE1/SIAH1/THBS1/TP73/CCNE2/STEAP3/PIDD1/SESN2	12
KEGG	hsa04010	MAPK signaling pathway	30/455	294/8076	0.00108979	0.0366308	0.0312326	AKT1/BDNF/GADD45A/DUSP1/DUSP2/DUSP8/EFNA4/EREG/FGF1/FGF2/FGF5/FGFR3/NR4A1/HSPA1A/HSPA1B/HSPA8/IL1RAP/JUN/MAP3K11/NGFR/PGF/PRKACB/RPS6KA2/PLA2G4C/CACNA1G/RAPGEF2/RASGRP1/RASGRP3/FGF21/PLA2G4B	30
KEGG	hsa05203	Viral carcinogenesis	23/455	204/8076	0.00109892	0.0366308	0.0312326	CDKN1A/CDKN2B/EGR2/H2BC5/JUN/PIK3CD/PIK3R1/PRKACB/SKP2/H2BC8/H2BC15/H2BC21/H4C12/H4C8/H4C14/H2BC11/CCNE2/CREB5/HDAC9/HDAC5/H2BU1/H2BC18/H4C15	23
KEGG	hsa05224	Breast cancer	18/455	147/8076	0.0014762	0.0442861	0.0377597	AKT1/CDKN1A/GADD45A/E2F1/FGF1/FGF2/FGF5/HES1/JUN/PIK3CD/PIK3R1/WNT2B/WNT9A/NCOA3/AXIN2/FZD4/SHC2/FGF21	18
KEGG	hsa04216	Ferroptosis	8/455	41/8076	0.00175677	0.0456538	0.0389259	HMOX1/SAT1/SLC3A2/TFRC/SLC7A11/STEAP3/MAP1LC3B/MAP1LC3B2	8
KEGG	hsa05222	Small cell lung cancer	13/455	92/8076	0.00182615	0.0456538	0.0389259	AKT1/BIRC2/BIRC3/CDKN1A/CDKN2B/GADD45A/E2F1/FHIT/PIK3CD/PIK3R1/PTGS2/SKP2/CCNE2	13
KEGG	hsa05218	Melanoma	11/455	72/8076	0.00214307	0.0494554	0.0421673	AKT1/CDKN1A/GADD45A/E2F1/FGF1/FGF2/FGF5/MITF/PIK3CD/PIK3R1/FGF21	11
KEGG	hsa05202	Transcriptional misregulation in cancer	21/455	192/8076	0.00259245	0.0504357	0.0430031	BIRC2/BIRC3/BCL6/RUNX2/RUNX1/CDKN1A/CDKN2C/CEBPB/GADD45A/IGFBP3/CXCL8/MITF/NGFR/TFE3/NR4A3/H3C6/H3C10/NUPR1/H3C14/JMJD1C/H3C15	21
KEGG	hsa04934	Cushing syndrome	18/455	155/8076	0.00268007	0.0504357	0.0430031	CAMK2G/CDKN1A/CDKN2B/CDKN2C/E2F1/NR4A1/PLCB4/PRKACB/WNT2B/WNT9A/AXIN2/FZD4/PDE8B/CACNA1G/CCNE2/CREB5/PDE11A/NCEH1	18
KEGG	hsa04722	Neurotrophin signaling pathway	15/455	119/8076	0.0026899	0.0504357	0.0430031	AKT1/BDNF/CAMK2G/FOXO3/IRS1/JUN/NFKBIB/NGFR/PIK3CD/PIK3R1/PRKCD/RPS6KA2/TP73/ZNF274/SHC2	15
KEGG	hsa04930	Type II diabetes mellitus	8/455	46/8076	0.00374878	0.066155	0.0564058	IRS1/PIK3CD/PIK3R1/PRKCD/IRS2/SOCS2/CACNA1G/HKDC1	8
KEGG	hsa05226	Gastric cancer	17/455	149/8076	0.00417936	0.069656	0.0593909	AKT1/CDKN1A/CDKN2B/GADD45A/E2F1/FGF1/FGF2/FGF5/PIK3CD/PIK3R1/WNT2B/WNT9A/AXIN2/FZD4/CCNE2/SHC2/FGF21	17
