# Supplementary material for: A positive feedback loop between PFKP and c-Myc drives head and neck squamous cell carcinoma progression
Source: Mol Cancer. 2024 Jul 9;23:141. doi: 10.1186/s12943-024-02051-6 (PMC11232239; doi:10.1186/s12943-024-02051-6)
Supplement: Supplementary file 17 — Supplementary Material 17: Supplementary Table 7. Enciched GO Pathway of differentially expressed genes (shPFKP LIU-LSC-1 cells vs. shSc LIU-LSC-1). [file 12943_2024_2051_MOESM17_ESM.xlsx]

## Sheet: Sheet 1
Supplementary Table 7. Enciched GO Pathway of differentially expressed genes (shPFKP LIU-LSC-1 cells vs. shSc LIU-LSC-1)
ONTOLOGY	ID	Description	GeneRatio	BgRatio	pvalue	p.adjust	qvalue	geneID	Count
BP	GO:0001819	positive regulation of cytokine production	60/1109	475/18800	1.98574e-08	0.000105661	9.37897e-05	NLRP9/IL1RL1/LGALS9/NLRP3/EBI3/GATA3/TSLP/NLRP10/PTGS2/NR4A3/RUNX1/AFAP1L2/HMOX1/IL18/SERPINE1/IFI16/IL20RB/XBP1/RAB7B/CD55/CEBPB/EREG/TLR6/THBS1/RGCC/IL12A/NLRP1/TLR1/CEBPG/ARHGEF2/RIOK3/SPHK2/RASGRP1/CCDC88B/CYP1B1/IL1RAP/MBP/BTN3A1/HILPDA/ARID5A/TRPV4/MDK/OAS2/MIR324/PIK3CD/OAS1/SEMA7A/PLA2G3/HSPA1B/HSPA1A/PIK3R1/H19/EGR1/GPRC5B/IL33/LTB/CD40/C1QTNF3/HLA-F/STING1	60
BP	GO:0006334	nucleosome assembly	24/1109	126/18800	2.98647e-07	0.000794551	0.000705279	H2BC7/H1-4/H1-3/H1-0/H2BU1/H3C6/H2BC15/H2BC18/H4C8/H2BC21/H4C12/H4C15/H4C14/H3C15/H3C14/H3C10/H1-2/H2BC11/NAP1L5/H2BC8/H1-10/H2BC5/ASF1A/CHAF1A	24
BP	GO:1902895	positive regulation of miRNA transcription	13/1109	45/18800	1.21293e-06	0.00215134	0.00190963	GATA3/ETS1/NR3C1/KLF5/NGFR/JUN/KLF4/FOXO3/TEAD1/FGF2/GATA2/MRTFB/EGR1	13
BP	GO:0034728	nucleosome organization	26/1109	159/18800	2.08997e-06	0.00278018	0.00246781	H2BC7/H1-4/H1-3/H1-0/H2BU1/H3C6/H2BC15/H2BC18/H4C8/H2BC21/H4C12/H4C15/H4C14/H3C15/H3C14/H3C10/H2AW/H1-2/H2BC11/NAP1L5/H2BC8/H1-10/H2BC5/NFE2/ASF1A/CHAF1A	26
BP	GO:0045444	fat cell differentiation	33/1109	237/18800	3.86233e-06	0.0041103	0.00364848	GDF6/GATA3/ALOXE3/PTGS2/NR4A3/DIO2/EGR2/KLF5/XBP1/CEBPB/TRIB3/CEBPD/KLF4/NR4A2/CCDC71L/NOCT/NR4A1/RGS2/FLCN/IL11/TRIO/TFE3/PLAC8/GATA2/NAPEPLD/SOD2/TRPV4/ZFP36/HES1/E2F1/INSIG1/AKT1/C1QTNF3	33
BP	GO:1902893	regulation of miRNA transcription	14/1109	59/18800	6.21611e-06	0.00510271	0.0045294	GATA3/ETS1/NR3C1/KLF5/NGFR/JUN/KLF4/FOXO3/TEAD1/FGF2/GATA2/MRTFB/PPARA/EGR1	14
BP	GO:0009266	response to temperature stimulus	27/1109	180/18800	7.19797e-06	0.00510271	0.0045294	CASQ1/PTGS2/DIO2/HMOX1/NGFR/ADM/FGF1/THBS1/VGF/TFEC/GLRX2/PLAC8/ACOT11/NR2F6/SOD2/SLC27A1/TRPV4/ADORA1/AKT1/DNAJA1/TRPV1/HSPA1B/HSPA1A/DNAJB1/NTSR1/PLIN1/MSTN	27
BP	GO:0061614	miRNA transcription	14/1109	60/18800	7.67181e-06	0.00510271	0.0045294	GATA3/ETS1/NR3C1/KLF5/NGFR/JUN/KLF4/FOXO3/TEAD1/FGF2/GATA2/MRTFB/PPARA/EGR1	14
BP	GO:0065004	protein-DNA complex assembly	29/1109	203/18800	8.87325e-06	0.00524606	0.00465664	H2BC7/H1-4/H1-3/H1-0/H2BU1/H3C6/H2BC15/H2BC18/H4C8/H2BC21/H4C12/H4C15/H4C14/H3C15/H3C14/H3C10/H1-2/H2BC11/NAP1L5/H2BC8/H1-10/H2BC5/MIS12/TAF7/ASF1A/TAF13/CHAF1A/GMNN/TAF5	29
BP	GO:0071824	protein-DNA complex subunit organization	31/1109	237/18800	2.65189e-05	0.0129047	0.0114548	H2BC7/H1-4/H1-3/H1-0/H2BU1/H3C6/H2BC15/H2BC18/H4C8/H2BC21/H4C12/H4C15/H4C14/H3C15/H3C14/H3C10/H2AW/H1-2/H2BC11/NAP1L5/H2BC8/H1-10/H2BC5/MIS12/NFE2/TAF7/ASF1A/TAF13/CHAF1A/GMNN/TAF5	31
BP	GO:0070997	neuron death	41/1109	353/18800	2.66777e-05	0.0129047	0.0114548	POU4F1/GDNF/GATA3/NR4A3/HMOX1/FGF21/EN2/NGFR/GRIN2B/SLC7A11/CEBPB/JUN/HSPA5/NR4A2/TLR6/FYN/NLRP1/CNTF/BDNF/FOXO3/AGAP2/SIAH1/NUPR1/CASP7/SULT1A3/INPP5A/ENO2/SOD2/MAP3K11/WFS1/ARMCX5-GPRASP2/ADORA1/MDK/PPARA/AKT1/NES/EPHA7/PLA2G3/EGR1/BHLHB9/HLA-F	41
BP	GO:1905332	positive regulation of morphogenesis of an epithelium	10/1109	36/18800	3.04009e-05	0.0134803	0.0119657	GDNF/GATA3/LIF/WNT2B/FGF2/STOX1/MDK/PIK3CD/LBX2/LGR4	10
BP	GO:0032736	positive regulation of interleukin-13 production	6/1109	13/18800	4.98002e-05	0.0192097	0.0170514	LGALS9/GATA3/TSLP/IL18/SPHK2/IL1RAP	6
BP	GO:0045926	negative regulation of growth	31/1109	245/18800	5.05424e-05	0.0192097	0.0170514	BTG1/CDKN1A/SOCS2/CYP27B1/SERPINE2/SESN2/STC2/DNAJB2/RGS2/SPP1/BCL6/FLCN/PLAC8/SPHK2/TP73/FGFR3/KIAA0319/CDKN2C/GNG4/FXN/PPARA/SEMA7A/MINAR1/EPHA7/SIPA1/HSPA1B/HSPA1A/SEMA3F/GPC3/SLIT1/MSTN	31
BP	GO:0097193	intrinsic apoptotic signaling pathway	35/1109	295/18800	6.57261e-05	0.0225538	0.0200197	MAEL/POU4F1/PTGS2/BDKRB2/HMOX1/PPP1R15A/IFI16/CD24/CDKN1A/XBP1/FHIT/CEBPB/TRIB3/CHAC1/SIAH1/FLCN/ARHGEF2/HERPUD1/ERN1/NUPR1/PRKCD/ATAD5/CYP1B1/TP73/CASP6/SOD2/IVNS1ABP/WFS1/E2F1/GSKIP/AKT1/DNAJA1/TMEM117/HSPA1A/PIK3R1	35
BP	GO:0044703	multi-organism reproductive process	27/1109	205/18800	7.61117e-05	0.0225538	0.0200197	LGALS9/PSG3/PTHLH/PSG11/PTGS2/MAFF/HMX3/PSG1/PLA2G4C/PLA2G4B/CYP27B1/ADM/SERPINE2/STC2/RGS2/LIF/PSG9/SPP1/SPHK2/EMP2/PGF/STOX2/JUNB/AKT1/APOL2/PAPPA/CORIN	27
BP	GO:0045766	positive regulation of angiogenesis	25/1109	183/18800	7.62954e-05	0.0225538	0.0200197	ETS1/CXCL8/RUNX1/FUT1/HMOX1/SERPINE1/RHOB/BTG1/XBP1/ADM2/ADM/KLF4/FGF1/THBS1/FGF2/GATA2/CYP1B1/TBXA2R/PGF/JCAD/MDK/VASH2/PIK3CD/CD40/VEGFD	25
BP	GO:1904018	positive regulation of vasculature development	25/1109	183/18800	7.62954e-05	0.0225538	0.0200197	ETS1/CXCL8/RUNX1/FUT1/HMOX1/SERPINE1/RHOB/BTG1/XBP1/ADM2/ADM/KLF4/FGF1/THBS1/FGF2/GATA2/CYP1B1/TBXA2R/PGF/JCAD/MDK/VASH2/PIK3CD/CD40/VEGFD	25
BP	GO:0062014	negative regulation of small molecule metabolic process	17/1109	102/18800	9.22171e-05	0.0228677	0.0202984	TRIB3/CYP27B1/DKK3/SIK1/CRY1/FLCN/NUPR1/CEACAM1/APOC1/INSIG1/PPARA/AKT1/ATP2B4/ACACB/GIT1/H19/C1QTNF3	17
BP	GO:0045834	positive regulation of lipid metabolic process	22/1109	153/18800	9.40566e-05	0.0228677	0.0202984	P2RY12/IRS2/PTGS2/NR4A3/FGF21/ADM/FGF1/IRS1/HULC/AGAP2/SPHK2/FGF2/PRKCD/FGFR3/SLC27A1/CNEP1R1/APOC1/ADORA1/PPARA/AKT1/GPLD1/PLA2G3	22
BP	GO:0032616	interleukin-13 production	7/1109	20/18800	9.57722e-05	0.0228677	0.0202984	LGALS9/GATA3/TSLP/IL18/ARG2/SPHK2/IL1RAP	7
BP	GO:0032656	regulation of interleukin-13 production	7/1109	20/18800	9.57722e-05	0.0228677	0.0202984	LGALS9/GATA3/TSLP/IL18/ARG2/SPHK2/IL1RAP	7
BP	GO:1901214	regulation of neuron death	36/1109	313/18800	9.88453e-05	0.0228677	0.0202984	POU4F1/GDNF/GATA3/NR4A3/HMOX1/FGF21/EN2/GRIN2B/SLC7A11/CEBPB/JUN/NR4A2/TLR6/FYN/CNTF/BDNF/FOXO3/AGAP2/NUPR1/SULT1A3/INPP5A/ENO2/SOD2/MAP3K11/WFS1/ARMCX5-GPRASP2/ADORA1/MDK/PPARA/AKT1/NES/EPHA7/PLA2G3/EGR1/BHLHB9/HLA-F	36
BP	GO:1904035	regulation of epithelial cell apoptotic process	16/1109	94/18800	0.00011373	0.0252148	0.0223818	GATA3/HMOX1/SERPINE1/FGF21/THBS1/RGCC/FOXO3/NUPR1/GATA2/WFS1/ZFP36/MDK/PPARA/GAS6/H19/CD40	16
BP	GO:0060135	maternal process involved in female pregnancy	12/1109	58/18800	0.000119327	0.0253975	0.022544	LGALS9/PTGS2/HMX3/CYP27B1/STC2/RGS2/LIF/SPP1/STOX2/JUNB/AKT1/APOL2	12
BP	GO:0009991	response to extracellular stimulus	49/1109	479/18800	0.00012421	0.02542	0.0225639	PTGS2/SPX/ATF3/NUAK2/HMOX1/NIM1K/IFI16/FGF21/CDKN1A/XBP1/LRCOL1/UPP1/CYP27B1/ADM/HSPA5/NR4A2/SESN2/NOCT/STC2/SIK1/VGF/SPP1/WNT2B/FOXO3/MAP1LC3B2/FLCN/MAP1LC3B/PSPH/CDKN2B/GLRX2/PCK2/PLEC/CYP1B1/TBXA2R/SOD2/SRSF2/TRPV4/TFEB/ZFP36/PPARA/AKT1/GAS6/TFRC/TRPV1/SIPA1/KANK2/ACACB/CYP26A1/HSPA8	49
BP	GO:0044706	multi-multicellular organism process	27/1109	213/18800	0.000146074	0.0280594	0.0249068	LGALS9/PSG3/PTHLH/PSG11/PTGS2/MAFF/HMX3/PSG1/PLA2G4C/PLA2G4B/CYP27B1/ADM/SERPINE2/STC2/RGS2/LIF/PSG9/SPP1/SPHK2/EMP2/PGF/STOX2/JUNB/AKT1/APOL2/PAPPA/CORIN	27
BP	GO:0001890	placenta development	21/1109	147/18800	0.000147654	0.0280594	0.0249068	OVOL2/PTGS2/CEBPB/CYP27B1/ADM/STC2/PKD1/LIF/BIRC2/SPP1/GATA2/TFEB/STOX2/JUNB/HES1/VASH2/VASH1/AKT1/E2F7/TEX19/PCDH12	21
BP	GO:0007288	sperm axoneme assembly	8/1109	28/18800	0.000153765	0.0281884	0.0250213	CFAP206/IQCG/ARMC2/DNAH1/TTC12/CFAP44/PLA2G3/CFAP47	8
BP	GO:0035082	axoneme assembly	15/1109	87/18800	0.000158927	0.0281884	0.0250213	DNAJB13/DAW1/CFAP206/IQCG/DNAAF4/ARMC2/DNAH1/CCDC65/TTLL3/TTC12/CFAP44/PLA2G3/LRGUK/DNAH7/CFAP47	15
BP	GO:1904019	epithelial cell apoptotic process	18/1109	118/18800	0.000186917	0.0298293	0.0264778	GATA3/HMOX1/SERPINE1/FGF21/THBS1/RGCC/FOXO3/NUPR1/GATA2/CASP6/WFS1/ZFP36/E2F1/MDK/PPARA/GAS6/H19/CD40	18
BP	GO:0051056	regulation of small GTPase mediated signal transduction	34/1109	299/18800	0.000189667	0.0298293	0.0264778	TAGAP/FGD5/ARHGAP9/PLEKHG4B/CGNL1/PLEKHG1/ARHGAP29/ARHGAP30/DLC1/FAM13B/BCL6/FLCN/ARHGEF2/TRIO/ARHGAP42/ARHGEF28/RASGRP1/SIPA1L3/MAPKAP1/COL3A1/MYO9B/ARHGEF4/ABR/RAP1GAP/RALGPS1/SPRY4/RASGEF1A/SRGAP3/SIPA1/ARHGAP31/KANK2/ARHGEF40/GPR20/RASA4	34
BP	GO:0031497	chromatin assembly	26/1109	205/18800	0.000190574	0.0298293	0.0264778	H2BC7/H1-4/H1-3/H1-0/H2BU1/H3C6/H2BC15/H2BC18/H4C8/H2BC21/H4C12/H4C15/H4C14/H3C15/H3C14/H3C10/H1-2/H2BC11/NAP1L5/H2BC8/H1-10/H2BC5/ASF1A/HDAC5/CABIN1/CHAF1A	26
BP	GO:0006986	response to unfolded protein	20/1109	139/18800	0.000190603	0.0298293	0.0264778	ATF3/CTH/PPP1R15A/FGF21/XBP1/HSPA5/CHAC1/STC2/DNAJB2/THBS1/HERPUD1/DNAJB9/ERN1/WFS1/DNAJA1/HSPA1B/HSPA1A/DNAJB1/PIK3R1/HSPA8	20
BP	GO:0072073	kidney epithelium development	20/1109	140/18800	0.000210287	0.0319696	0.0283777	GDNF/GATA3/KLF15/CD24/FGF1/PKD1/ARG2/LIF/WNT2B/MAGI2/WNK4/FGF2/SDC1/RET/HES1/EPHA7/LGR4/KANK2/GPC3/KLHL3	20
BP	GO:1901652	response to peptide	49/1109	491/18800	0.000224311	0.0329198	0.0292211	CALCR/CACNA1A/IRS2/PTGS2/NR4A3/EGR2/KLF15/BTG1/FGF21/XBP1/NGFR/HDAC9/TRIB3/EREG/SOCS2/ADM/NR4A2/SESN2/STC2/NR4A1/TLR6/FYN/IRS1/VGF/NLRP1/FOXO3/CRY1/ARHGEF2/HDAC5/PCK2/KHK/PRKCD/CYP1B1/SLC27A1/COL3A1/CEACAM1/TRPV4/INSIG1/PPARA/DAG1/ID1/CYSLTR2/AKT1/TRPV1/GPLD1/PIK3R1/EGR1/TNS2/MSTN	49
BP	GO:1990090	cellular response to nerve growth factor stimulus	10/1109	45/18800	0.000235043	0.0329198	0.0292211	HSPA5/BDNF/FOXO3/MAGI2/RAPGEF2/HES1/E2F1/ID1/AKT1/TRPV1	10
BP	GO:0001822	kidney development	34/1109	303/18800	0.00024391	0.0329198	0.0292211	GDF6/CYP4A22/GDNF/GATA3/KLF15/CD24/GCNT3/FGF1/PKD1/ARG2/LIF/WNT2B/MAGI2/FLCN/WNK4/FGF2/IFT27/TP73/SDC1/RET/ID3/AMER1/RPGRIP1L/WFS1/HES1/TRAF3IP1/EPHA7/LGR4/KANK2/GPC3/EGR1/TNS2/CYP26A1/KLHL3	34
BP	GO:0001667	ameboidal-type cell migration	48/1109	480/18800	0.000246994	0.0329198	0.0292211	P2RY12/PTPRR/CDH13/DAAM2/GDNF/EDN2/GATA3/ETS1/OVOL2/GADD45A/PTGS2/FUT1/HMOX1/RHOB/HDAC9/JUN/KLF4/FGF1/NR4A1/THBS1/RGCC/DDR2/CDH2/HDAC5/FGF2/GBX2/PLEC/GATA2/CYP1B1/RET/TBXA2R/EMP2/CEACAM1/JCAD/ID1/VASH1/AKT1/PIK3CD/ATP2B4/SEMA7A/TNS1/GPLD1/SEMA3F/KANK2/GPC3/EPPK1/VSTM4/CD40	48
BP	GO:0045598	regulation of fat cell differentiation	20/1109	142/18800	0.000255072	0.0329198	0.0292211	GATA3/PTGS2/KLF5/XBP1/CEBPB/TRIB3/CCDC71L/NOCT/FLCN/TRIO/TFE3/GATA2/NAPEPLD/SOD2/TRPV4/ZFP36/HES1/E2F1/INSIG1/AKT1	20
BP	GO:0002040	sprouting angiogenesis	24/1109	186/18800	0.000255122	0.0329198	0.0292211	CDH13/PTGS2/FUT1/HMOX1/NGFR/HDAC9/KLF4/FGF1/NR4A1/THBS1/IL12A/HDAC5/FGF2/GATA2/CEMIP2/TBXA2R/CEACAM1/PGF/JCAD/AKT1/E2F7/GPLD1/VSTM4/VEGFD	24
BP	GO:1901215	negative regulation of neuron death	26/1109	209/18800	0.000259844	0.0329198	0.0292211	POU4F1/GDNF/NR4A3/HMOX1/FGF21/EN2/SLC7A11/CEBPB/JUN/NR4A2/CNTF/BDNF/AGAP2/SULT1A3/INPP5A/ENO2/SOD2/WFS1/ARMCX5-GPRASP2/MDK/PPARA/AKT1/NES/PLA2G3/BHLHB9/HLA-F	26
BP	GO:1903039	positive regulation of leukocyte cell-cell adhesion	29/1109	245/18800	0.000279321	0.0345644	0.0306809	LGALS9/NLRP3/EBI3/GATA3/ETS1/PDCD1LG2/NR4A3/RUNX1/RHOH/HLX/IL18/CD24/XBP1/CD55/FYN/IL12A/FOXO3/BCL6/SLC7A1/RASGRP1/CCDC88B/NFKBID/THY1/HES1/MDK/AKT1/ICOSLG/CHST4/TFRC	29
BP	GO:0098739	import across plasma membrane	24/1109	188/18800	0.000299847	0.036261	0.0321869	CALCR/CACNA1A/IRS2/SLC3A2/SLC7A11/FYN/RGS2/THBS1/SLC43A1/SLC12A6/SLC7A1/WNK4/SLC30A1/SLC2A3/SLC27A1/TRPV4/SLC5A3/SLC9A6/LRRC8A/AKT1/ATP2B4/TRPV1/SLC15A2/NTSR1	24
BP	GO:0031667	response to nutrient levels	45/1109	446/18800	0.000313448	0.0370634	0.0328992	PTGS2/SPX/ATF3/NUAK2/HMOX1/NIM1K/IFI16/FGF21/CDKN1A/XBP1/LRCOL1/UPP1/CYP27B1/ADM/HSPA5/SESN2/STC2/SIK1/VGF/SPP1/WNT2B/FOXO3/MAP1LC3B2/FLCN/MAP1LC3B/PSPH/CDKN2B/PCK2/PLEC/CYP1B1/TBXA2R/SOD2/SRSF2/TRPV4/TFEB/ZFP36/PPARA/AKT1/GAS6/TFRC/TRPV1/KANK2/ACACB/CYP26A1/HSPA8	45
BP	GO:0002696	positive regulation of leukocyte activation	43/1109	421/18800	0.00032584	0.0376912	0.0334564	IL1RL1/LGALS9/NLRP3/EBI3/GATA3/TSLP/PDCD1LG2/IRS2/NR4A3/RUNX1/RHOH/HLX/IL18/CD24/CDKN1A/XBP1/CD55/TLR6/FYN/THBS1/IL12A/GAB2/FOXO3/BCL6/PLPP6/SLC7A1/SPHK2/RASGRP1/CCDC88B/ATAD5/GATA2/NFKBID/THY1/HES1/MDK/AKT1/GAS6/ICOSLG/TFRC/PLA2G3/IL33/CD40/HLA-F	43
BP	GO:0043618	regulation of transcription from RNA polymerase II promoter in response to stress	10/1109	47/18800	0.000342682	0.0379877	0.0337196	ATF3/HMOX1/CEBPB/JUN/HSPA5/SESN2/STOX1/HSPA1A/DNAJB1/EGR1	10
BP	GO:1990089	response to nerve growth factor	10/1109	47/18800	0.000342682	0.0379877	0.0337196	HSPA5/BDNF/FOXO3/MAGI2/RAPGEF2/HES1/E2F1/ID1/AKT1/TRPV1	10
BP	GO:0045576	mast cell activation	12/1109	65/18800	0.000368252	0.0391893	0.0347862	LGALS9/TSLP/NR4A3/RHOH/HMOX1/GAB2/NDRG1/SPHK2/RASGRP1/GATA2/PIK3CD/PLA2G3	12
BP	GO:1905330	regulation of morphogenesis of an epithelium	12/1109	65/18800	0.000368252	0.0391893	0.0347862	GDNF/GATA3/FGF1/LIF/WNT2B/FGF2/STOX1/MDK/PIK3CD/RNF207/LBX2/LGR4	12
BP	GO:0098657	import into cell	28/1109	238/18800	0.000389935	0.0406832	0.0361122	CALCR/CACNA1A/GDNF/IRS2/SPX/SLC3A2/SLC7A11/FYN/RGS2/THBS1/SLC43A1/SLC12A6/SLC7A1/WNK4/SLC30A1/SLC2A3/RAB3B/SLC27A1/TRPV4/SLC5A3/SLC9A6/LRRC8A/AKT1/ATP2B4/TRPV1/NEURL1B/SLC15A2/NTSR1	28
BP	GO:0072001	renal system development	34/1109	312/18800	0.000419475	0.0407826	0.0362005	GDF6/CYP4A22/GDNF/GATA3/KLF15/CD24/GCNT3/FGF1/PKD1/ARG2/LIF/WNT2B/MAGI2/FLCN/WNK4/FGF2/IFT27/TP73/SDC1/RET/ID3/AMER1/RPGRIP1L/WFS1/HES1/TRAF3IP1/EPHA7/LGR4/KANK2/GPC3/EGR1/TNS2/CYP26A1/KLHL3	34
BP	GO:0006335	DNA replication-dependent chromatin assembly	8/1109	32/18800	0.000421546	0.0407826	0.0362005	H3C6/H4C8/H4C12/H4C15/H4C14/H3C10/ASF1A/CHAF1A	8
BP	GO:0034723	DNA replication-dependent chromatin organization	8/1109	32/18800	0.000421546	0.0407826	0.0362005	H3C6/H4C8/H4C12/H4C15/H4C14/H3C10/ASF1A/CHAF1A	8
BP	GO:0120316	sperm flagellum assembly	8/1109	32/18800	0.000421546	0.0407826	0.0362005	CFAP206/IQCG/ARMC2/DNAH1/TTC12/CFAP44/PLA2G3/CFAP47	8
BP	GO:0016042	lipid catabolic process	35/1109	327/18800	0.000485534	0.0461344	0.040951	AKR1B10/PLCXD2/PLB1/IRS2/PLCB4/FGF21/LRCOL1/PLA2G4C/PLA2G4B/CYP27B1/CYP4F11/SESN2/IRS1/ALDH1L2/SPP1/PLPP6/GPCPD1/PCK2/NCEH1/PRKCD/CYP1B1/NAPEPLD/APOC1/ADORA1/PPARA/AKT1/ACER2/PLAAT4/GPLD1/ACACB/GDPD3/CYP46A1/CYP26A1/CYP27A1/PLIN1	35
BP	GO:0001893	maternal placenta development	8/1109	33/18800	0.000527959	0.0480049	0.0426113	PTGS2/CYP27B1/STC2/LIF/SPP1/STOX2/JUNB/AKT1	8
BP	GO:0043542	endothelial cell migration	31/1109	279/18800	0.000531612	0.0480049	0.0426113	CDH13/EDN2/GATA3/ETS1/GADD45A/PTGS2/FUT1/HMOX1/RHOB/HDAC9/KLF4/FGF1/NR4A1/THBS1/RGCC/HDAC5/FGF2/GATA2/CYP1B1/TBXA2R/EMP2/CEACAM1/JCAD/ID1/VASH1/AKT1/PIK3CD/ATP2B4/GPLD1/VSTM4/CD40	31
BP	GO:0032755	positive regulation of interleukin-6 production	15/1109	97/18800	0.000538646	0.0480049	0.0426113	LGALS9/TSLP/NLRP10/XBP1/RAB7B/EREG/TLR6/TLR1/ARHGEF2/SPHK2/IL1RAP/MBP/ARID5A/TRPV4/IL33	15
BP	GO:0001892	embryonic placenta development	14/1109	87/18800	0.000541306	0.0480049	0.0426113	OVOL2/CEBPB/ADM/PKD1/LIF/GATA2/TFEB/JUNB/HES1/VASH2/VASH1/AKT1/E2F7/PCDH12	14
BP	GO:0007162	negative regulation of cell adhesion	33/1109	305/18800	0.0005744	0.0488885	0.0433956	LGALS9/CDH13/PDCD1LG2/RUNX1/HLX/SERPINE1/IL20RB/CORO2B/CEBPB/SERPINE2/KLF4/THBS1/RGCC/ARG2/DLC1/AKNA/BCL6/DUSP1/PRKCD/CYP1B1/MBP/CEACAM1/TRPV4/TBCD/MDK/FZD4/PPARA/SPRY4/AKT1/ACER2/SIPA1/PIK3R1/LAG3	33
BP	GO:0007565	female pregnancy	23/1109	185/18800	0.000579064	0.0488885	0.0433956	LGALS9/PSG3/PTHLH/PSG11/PTGS2/HMX3/PSG1/CYP27B1/ADM/STC2/RGS2/LIF/PSG9/SPP1/SPHK2/EMP2/PGF/STOX2/JUNB/AKT1/APOL2/PAPPA/CORIN	23
BP	GO:0002274	myeloid leukocyte activation	27/1109	232/18800	0.000581877	0.0488885	0.0433956	IL1RL1/LGALS9/EDN2/TSLP/NR4A3/CXCL8/IL31RA/RHOH/HMOX1/IL18/JUN/DHRS2/TLR6/THBS1/GAB2/TLR1/PLPP6/NDRG1/SPHK2/RASGRP1/PRKCD/GATA2/SHPK/PIK3CD/TRPV1/PLA2G3/IL33	27
BP	GO:0007422	peripheral nervous system development	13/1109	78/18800	0.000599175	0.0488885	0.0433956	POU4F1/SH3TC2/GDNF/HAPLN2/RUNX1/EGR2/ARTN/BDNF/NDRG1/PLEC/SLC5A3/DAG1/AKT1	13
BP	GO:0034620	cellular response to unfolded protein	15/1109	98/18800	0.000601975	0.0488885	0.0433956	ATF3/CTH/PPP1R15A/FGF21/XBP1/HSPA5/STC2/HERPUD1/DNAJB9/ERN1/WFS1/HSPA1B/HSPA1A/PIK3R1/HSPA8	15
BP	GO:0070424	regulation of nucleotide-binding oligomerization domain containing signaling pathway	5/1109	13/18800	0.000611361	0.0488885	0.0433956	BIRC3/BIRC2/HSPA1B/HSPA1A/SLC15A2	5
BP	GO:1903037	regulation of leukocyte cell-cell adhesion	36/1109	344/18800	0.000618595	0.0488885	0.0433956	LGALS9/NLRP3/EBI3/GATA3/ETS1/PDCD1LG2/NR4A3/RUNX1/RHOH/HLX/IL18/CD24/IL20RB/XBP1/CD55/CEBPB/KLF4/FYN/ARG2/IL12A/FOXO3/BCL6/SLC7A1/RASGRP1/CCDC88B/NFKBID/THY1/CEACAM1/HES1/MDK/PPARA/AKT1/ICOSLG/CHST4/TFRC/LAG3	36
BP	GO:0030308	negative regulation of cell growth	23/1109	186/18800	0.000624773	0.0488885	0.0433956	BTG1/CDKN1A/CYP27B1/SERPINE2/SESN2/DNAJB2/RGS2/SPP1/BCL6/FLCN/SPHK2/KIAA0319/CDKN2C/GNG4/PPARA/SEMA7A/MINAR1/EPHA7/SIPA1/HSPA1B/HSPA1A/SEMA3F/SLIT1	23
BP	GO:0050867	positive regulation of cell activation	43/1109	436/18800	0.000676078	0.0521364	0.0462786	IL1RL1/LGALS9/NLRP3/EBI3/GATA3/TSLP/PDCD1LG2/IRS2/NR4A3/RUNX1/RHOH/HLX/IL18/CD24/CDKN1A/XBP1/CD55/TLR6/FYN/THBS1/IL12A/GAB2/FOXO3/BCL6/PLPP6/SLC7A1/SPHK2/RASGRP1/CCDC88B/ATAD5/GATA2/NFKBID/THY1/HES1/MDK/AKT1/GAS6/ICOSLG/TFRC/PLA2G3/IL33/CD40/HLA-F	43
BP	GO:0071900	regulation of protein serine/threonine kinase activity	38/1109	372/18800	0.000704413	0.0531324	0.0471627	CBLC/GADD45A/CD24/CDKN1A/LATS2/TRIB3/SESN2/FGF1/TLR6/PKD1/RGS2/THBS1/TNFRSF11A/RGCC/CCNB3/CDKN2B/ERN1/RAPGEF2/DUSP1/FGF2/RASGRP1/PRKCD/CDKN2C/CCNB1/THY1/SLC27A1/MAP3K11/FZD4/CCNE2/SPRY4/AKT1/DNAJA1/ATP2B4/LIME1/CD40/CCNI2/SPATC1L/CCNP	38
BP	GO:0050870	positive regulation of T cell activation	26/1109	223/18800	0.000708964	0.0531324	0.0471627	LGALS9/NLRP3/EBI3/GATA3/PDCD1LG2/RUNX1/RHOH/HLX/IL18/CD24/XBP1/CD55/FYN/IL12A/FOXO3/BCL6/SLC7A1/RASGRP1/CCDC88B/NFKBID/THY1/HES1/MDK/AKT1/ICOSLG/TFRC	26
BP	GO:0001659	temperature homeostasis	22/1109	177/18800	0.000757089	0.055951	0.0496646	EDN2/PTGS2/DIO2/IL18/FGF21/ARRDC3/CEBPB/ACHE/TNFRSF11A/FLCN/TFE3/PLAC8/NAPEPLD/ACOT11/SLC27A1/ADORA1/ELOVL6/ID1/TRPV1/LGR4/NTSR1/EGR1	22
BP	GO:0051090	regulation of DNA-binding transcription factor activity	44/1109	452/18800	0.000771312	0.0560642	0.0497651	LGALS9/NLRP3/POU4F1/HMOX1/IL18/CTH/RAB7B/SGK1/KLF4/TLR6/PKD1/SIK1/TNFRSF11A/RGCC/DDR2/PPP2R5B/NFKBIL1/CEBPG/NFKBIB/ARHGEF2/TRIML2/HDAC5/NUPR1/CYP1B1/IL1RAP/ID3/WFS1/HES1/E2F1/FZD4/ID1/LRP8/AKT1/PIDD1/SUFU/GAS6/TFRC/HSPA1B/HSPA1A/NTSR1/TRIM34/FANK1/CD40/STING1	44
BP	GO:0060716	labyrinthine layer blood vessel development	6/1109	20/18800	0.000787001	0.0560642	0.0497651	OVOL2/JUNB/HES1/VASH2/VASH1/AKT1	6
BP	GO:0048640	negative regulation of developmental growth	16/1109	111/18800	0.00079023	0.0560642	0.0497651	CDKN1A/SOCS2/STC2/RGS2/SPP1/PLAC8/TP73/FGFR3/KIAA0319/FXN/PPARA/SEMA7A/EPHA7/SEMA3F/SLIT1/MSTN	16
BP	GO:1904036	negative regulation of epithelial cell apoptotic process	10/1109	52/18800	0.000801055	0.0560844	0.049783	GATA3/HMOX1/SERPINE1/FGF21/NUPR1/GATA2/WFS1/MDK/PPARA/GAS6	10
BP	GO:0022407	regulation of cell-cell adhesion	44/1109	456/18800	0.000922961	0.0623879	0.0553783	LGALS9/NLRP3/EBI3/GATA3/ETS1/PDCD1LG2/NR4A3/RUNX1/RHOH/HLX/IL18/CD24/IL20RB/XBP1/CD55/CEBPB/MYO10/SERPINE2/KLF4/FYN/RGCC/ARG2/IL12A/FOXO3/AKNA/BCL6/SLC7A1/RASGRP1/PRKCD/CCDC88B/MBP/NFKBID/THY1/CEACAM1/TRPV4/HES1/MDK/PPARA/AKT1/ICOSLG/CHST4/TFRC/EPHA7/LAG3	44
BP	GO:0050673	epithelial cell proliferation	43/1109	443/18800	0.000932324	0.0623879	0.0553783	CDH13/GATA3/SGPP2/FST/OVOL2/NR4A3/FUT1/HMOX1/XBP1/NGFR/CEBPB/JUN/EREG/FGF1/NR4A1/THBS1/RGCC/IL12A/ZBED9/CDKN2B/ERN1/NUPR1/NEAT1/FGF2/GATA2/STOX1/CEACAM1/PGF/JCAD/ZFP36/HES1/RAP1GAP/MDK/VASH2/ID1/VASH1/AKT1/PIK3CD/LGR4/GPC3/EPPK1/VSTM4/VEGFD	43
BP	GO:0043620	regulation of DNA-templated transcription in response to stress	10/1109	53/18800	0.000935965	0.0623879	0.0553783	ATF3/HMOX1/CEBPB/JUN/HSPA5/SESN2/STOX1/HSPA1A/DNAJB1/EGR1	10
BP	GO:0030856	regulation of epithelial cell differentiation	20/1109	157/18800	0.000947647	0.0623879	0.0553783	GDNF/GATA3/OVOL2/SERPINE1/MAFF/BTG1/CD24/ESRP1/CEBPB/CYP27B1/LIF/GRHL1/CDKN2B/FGF2/NCOA3/CEACAM1/ZFP36/HES1/ID1/PLAAT4	20
BP	GO:0043434	response to peptide hormone	40/1109	404/18800	0.000949712	0.0623879	0.0553783	IRS2/PTGS2/NR4A3/EGR2/KLF15/BTG1/FGF21/XBP1/HDAC9/TRIB3/EREG/SOCS2/ADM/NR4A2/SESN2/STC2/NR4A1/IRS1/VGF/CRY1/HDAC5/PCK2/KHK/PRKCD/CYP1B1/SLC27A1/COL3A1/CEACAM1/TRPV4/INSIG1/PPARA/DAG1/CYSLTR2/AKT1/TRPV1/GPLD1/PIK3R1/EGR1/TNS2/MSTN	40
BP	GO:1904659	glucose transmembrane transport	16/1109	113/18800	0.000961978	0.062423	0.0554094	IRS2/NR4A3/KLF15/FGF21/TRIB3/SLC2A12/SESN2/IRS1/PEA15/SLC2A14/SLC2A3/SLC27A1/SLC5A3/AKT1/GPC3/PIK3R1	16
BP	GO:0043491	protein kinase B signaling	25/1109	216/18800	0.000988225	0.0633535	0.0562354	P2RY12/CALCR/GATA3/IL18/SESN2/PEAR1/THBS1/MAGI2/RNF41/FLCN/PLK3/FGF2/RET/STOX1/PPARA/DAG1/AKT1/MTM1/PIK3CD/GAS6/MYORG/H19/GRM2/CD40/MSTN	25
BP	GO:0051402	neuron apoptotic process	27/1109	241/18800	0.00104148	0.0646232	0.0573625	POU4F1/GDNF/GATA3/HMOX1/EN2/NGFR/CEBPB/JUN/HSPA5/NR4A2/NLRP1/CNTF/BDNF/FOXO3/AGAP2/SIAH1/NUPR1/CASP7/SOD2/MAP3K11/WFS1/ARMCX5-GPRASP2/MDK/NES/EPHA7/PLA2G3/BHLHB9	27
BP	GO:0032069	regulation of nuclease activity	6/1109	21/18800	0.00104725	0.0646232	0.0573625	PRKCD/OAS2/PCNA/AKT1/OAS1/HSPA1A	6
BP	GO:0033005	positive regulation of mast cell activation	6/1109	21/18800	0.00104725	0.0646232	0.0573625	TSLP/NR4A3/GAB2/SPHK2/GATA2/PLA2G3	6
BP	GO:0045785	positive regulation of cell adhesion	43/1109	446/18800	0.00106616	0.0646232	0.0573625	P2RY12/LGALS9/EDIL3/CDH13/NLRP3/EBI3/GATA3/ETS1/PDCD1LG2/NR4A3/RUNX1/FUT1/RHOH/HLX/IL18/CD24/XBP1/CD55/MYO10/FYN/LIF/IL12A/FOXO3/BCL6/FLCN/SLC7A1/TFE3/RASGRP1/CCDC88B/NFKBID/RET/EMP2/THY1/PLEKHA2/CCDC80/HES1/CSPG5/MDK/DAG1/AKT1/ICOSLG/CHST4/TFRC	43
BP	GO:0072331	signal transduction by p53 class mediator	21/1109	170/18800	0.00106875	0.0646232	0.0573625	POU4F1/BDKRB2/IFI16/CDKN1A/FHIT/SGK1/SESN2/CRADD/FOXO3/USP2/NDRG1/NUPR1/PLK3/ATAD5/TP73/CASP6/E2F1/AKT1/PIDD1/ACER2/E2F7	21
BP	GO:0050727	regulation of inflammatory response	39/1109	394/18800	0.00109766	0.0656255	0.0582521	IL1RL1/NLRP3/GATA3/ETS1/TSLP/NLRP10/PTGS2/ACP5/BIRC3/IL18/SERPINE1/IL20RB/CEBPB/KLF4/FYN/TNFRSF11A/NT5E/BIRC2/NLRP1/NR1D2/AKNA/BCL6/NUPR1/NEAT1/PRKCD/SHPK/NAPEPLD/TRPV4/ZFP36/ADORA1/MDK/PPARA/SEMA7A/PLA2G3/GIT1/GPRC5B/IL33/C1QTNF3/STING1	39
BP	GO:0050678	regulation of epithelial cell proliferation	38/1109	382/18800	0.00115357	0.0682018	0.060539	CDH13/GATA3/SGPP2/OVOL2/NR4A3/FUT1/HMOX1/XBP1/NGFR/JUN/EREG/FGF1/NR4A1/THBS1/RGCC/IL12A/ZBED9/CDKN2B/NUPR1/NEAT1/FGF2/GATA2/STOX1/CEACAM1/PGF/JCAD/ZFP36/HES1/RAP1GAP/MDK/VASH2/ID1/VASH1/AKT1/PIK3CD/GPC3/EPPK1/VEGFD	38
BP	GO:0008217	regulation of blood pressure	22/1109	183/18800	0.00118118	0.0689971	0.0612449	TRHDE/EDN2/PTGS2/SPX/HMOX1/RPS6KA2/CORO2B/ADM2/SGK1/ADM/UTS2B/ARHGAP42/ERAP2/TBXA2R/EMP2/SOD2/ADORA1/PPARA/GAS6/TRPV1/NTSR1/CORIN	22
BP	GO:0035966	response to topologically incorrect protein	20/1109	160/18800	0.00120041	0.0689971	0.0612449	ATF3/CTH/PPP1R15A/FGF21/XBP1/HSPA5/CHAC1/STC2/DNAJB2/THBS1/HERPUD1/DNAJB9/ERN1/WFS1/DNAJA1/HSPA1B/HSPA1A/DNAJB1/PIK3R1/HSPA8	20
BP	GO:0040013	negative regulation of locomotion	39/1109	396/18800	0.00120593	0.0689971	0.0612449	PTPRR/GATA3/IGFBP3/GADD45A/HMOX1/SERPINE1/RHOB/ARRDC3/NGFR/KLF4/MITF/THBS1/RGCC/SRGAP1/DLC1/FOXO3/MAGI2/RNF41/FLCN/HDAC5/DUSP1/FGF2/CYP1B1/TBXA2R/THY1/COL3A1/ADORA1/DAG1/VASH1/AKT1/TCAF1/ATP2B4/PADI2/SEMA7A/SRGAP3/SEMA3F/EPPK1/DPYSL3/SLIT1	39
BP	GO:0072088	nephron epithelium morphogenesis	12/1109	74/18800	0.00123181	0.0697284	0.061894	GDNF/GATA3/FGF1/PKD1/LIF/WNT2B/WNK4/FGF2/HES1/LGR4/GPC3/KLHL3	12
BP	GO:0010631	epithelial cell migration	36/1109	358/18800	0.00126958	0.0711099	0.0631203	PTPRR/CDH13/DAAM2/EDN2/GATA3/ETS1/GADD45A/PTGS2/FUT1/HMOX1/RHOB/HDAC9/JUN/KLF4/FGF1/NR4A1/THBS1/RGCC/HDAC5/FGF2/GATA2/CYP1B1/TBXA2R/EMP2/CEACAM1/JCAD/ID1/VASH1/AKT1/PIK3CD/ATP2B4/GPLD1/KANK2/EPPK1/VSTM4/CD40	36
BP	GO:0045064	T-helper 2 cell differentiation	5/1109	15/18800	0.00129195	0.071609	0.0635634	NLRP3/GATA3/HLX/IL18/BCL6	5
BP	GO:0003073	regulation of systemic arterial blood pressure	14/1109	95/18800	0.00132083	0.071966	0.0638803	EDN2/SPX/RPS6KA2/CORO2B/ADM2/ADM/ARHGAP42/EMP2/SOD2/ADORA1/GAS6/TRPV1/NTSR1/CORIN	14
BP	GO:0031668	cellular response to extracellular stimulus	27/1109	245/18800	0.00133088	0.071966	0.0638803	ATF3/NUAK2/HMOX1/NIM1K/IFI16/CDKN1A/XBP1/UPP1/CYP27B1/HSPA5/NR4A2/SESN2/SIK1/WNT2B/FOXO3/MAP1LC3B2/FLCN/MAP1LC3B/CDKN2B/GLRX2/PLEC/TFEB/PPARA/GAS6/SIPA1/KANK2/HSPA8	27
BP	GO:0030858	positive regulation of epithelial cell differentiation	11/1109	65/18800	0.00135864	0.071966	0.0638803	GDNF/OVOL2/SERPINE1/BTG1/CD24/CYP27B1/LIF/CDKN2B/FGF2/NCOA3/PLAAT4	11
BP	GO:0035914	skeletal muscle cell differentiation	11/1109	65/18800	0.00135864	0.071966	0.0638803	ATF3/EGR2/MAFF/KLF5/RBM24/NR4A1/NR1D2/NUPR1/DDX17/EGR1/MSTN	11
BP	GO:0032891	negative regulation of organic acid transport	6/1109	22/18800	0.00136877	0.071966	0.0638803	IRS2/RGS2/THBS1/SLC43A1/ADORA1/AKT1	6
BP	GO:0061564	axon development	45/1109	479/18800	0.00139793	0.071966	0.0638803	CCK/MYOT/ISLR2/POU4F1/GDNF/EDN2/GATA3/IGSF9/BARHL2/NRXN1/RHOH/EGR2/ARTN/MYPN/NGFR/JUN/RAPH1/KLF4/NR4A2/FYN/SPP1/CNTF/BDNF/PARD6B/CDH2/SIAH1/TRIO/GBX2/MBP/RET/KIAA0319/THY1/DPYSL5/SLC9A6/CSPG5/VASH2/DAG1/NECTIN1/EFNA4/SEMA7A/CRMP1/EPHA7/SEMA3F/SLIT1/MAP1A	45
BP	GO:0008645	hexose transmembrane transport	16/1109	117/18800	0.00140166	0.071966	0.0638803	IRS2/NR4A3/KLF15/FGF21/TRIB3/SLC2A12/SESN2/IRS1/PEA15/SLC2A14/SLC2A3/SLC27A1/SLC5A3/AKT1/GPC3/PIK3R1	16
BP	GO:0006270	DNA replication initiation	8/1109	38/18800	0.00143093	0.071966	0.0638803	RPA4/ORC1/PRIM1/TICRR/CCNE2/GMNN/MCM10/MCM6	8
BP	GO:0040036	regulation of fibroblast growth factor receptor signaling pathway	8/1109	38/18800	0.00143093	0.071966	0.0638803	GATA3/LRIT3/NGFR/THBS1/RUNX2/FGF2/SPRY4/HHIP	8
BP	GO:0071496	cellular response to external stimulus	32/1109	309/18800	0.00143364	0.071966	0.0638803	GADD45A/PTGS2/ATF3/NUAK2/HMOX1/NIM1K/IFI16/CDKN1A/XBP1/UPP1/CYP27B1/HSPA5/NR4A2/SESN2/SIK1/CRADD/WNT2B/FOXO3/MAP1LC3B2/FLCN/MAP1LC3B/CDKN2B/GLRX2/PLEC/TFEB/PPARA/DAG1/GAS6/SIPA1/KANK2/HSPA8/CD40	32
BP	GO:0090132	epithelium migration	36/1109	361/18800	0.0014693	0.0730666	0.0648571	PTPRR/CDH13/DAAM2/EDN2/GATA3/ETS1/GADD45A/PTGS2/FUT1/HMOX1/RHOB/HDAC9/JUN/KLF4/FGF1/NR4A1/THBS1/RGCC/HDAC5/FGF2/GATA2/CYP1B1/TBXA2R/EMP2/CEACAM1/JCAD/ID1/VASH1/AKT1/PIK3CD/ATP2B4/GPLD1/KANK2/EPPK1/VSTM4/CD40	36
BP	GO:1900101	regulation of endoplasmic reticulum unfolded protein response	7/1109	30/18800	0.00149776	0.0734058	0.0651582	PPP1R15A/XBP1/HSPA5/DNAJB9/ERN1/WFS1/PIK3R1	7
BP	GO:0099175	regulation of postsynapse organization	13/1109	86/18800	0.00153043	0.0734058	0.0651582	GRIN2B/DNM3/FYN/CDH2/IL1RAP/ITPKA/ZNF804A/ARMCX5-GPRASP2/LRP8/EPHA7/SEMA3F/BHLHB9/HSPA8	13
BP	GO:0001578	microtubule bundle formation	16/1109	118/18800	0.00153479	0.0734058	0.0651582	DNAJB13/DAW1/CLIP1/CFAP206/IQCG/DNAAF4/ARMC2/DNAH1/CCDC65/TTLL3/TTC12/CFAP44/PLA2G3/LRGUK/DNAH7/CFAP47	16
BP	GO:0043534	blood vessel endothelial cell migration	21/1109	175/18800	0.00154509	0.0734058	0.0651582	ETS1/GADD45A/PTGS2/HMOX1/HDAC9/KLF4/NR4A1/THBS1/RGCC/HDAC5/FGF2/GATA2/TBXA2R/EMP2/JCAD/ID1/VASH1/AKT1/ATP2B4/GPLD1/CD40	21
BP	GO:0046890	regulation of lipid biosynthetic process	21/1109	175/18800	0.00154509	0.0734058	0.0651582	PTGS2/TRIB3/CYP27B1/ADM/DKK3/FGF1/SIK1/HULC/SPHK2/PRKCD/LPCAT1/SLC27A1/CNEP1R1/CEACAM1/APOC1/INSIG1/PPARA/AKT1/GPLD1/PLA2G3/EGR1	21
BP	GO:0030968	endoplasmic reticulum unfolded protein response	12/1109	76/18800	0.00156297	0.0735979	0.0653288	ATF3/CTH/PPP1R15A/FGF21/XBP1/HSPA5/STC2/HERPUD1/DNAJB9/ERN1/WFS1/PIK3R1	12
BP	GO:0031099	regeneration	22/1109	188/18800	0.00167699	0.0767507	0.0681274	NR4A3/RUNX1/HMOX1/KLF5/CDKN1A/CEBPB/JUN/ADM/KLF4/LCP1/SPP1/CNTF/KIAA0319/THY1/PGF/CSPG5/MDK/PCNA/DAG1/GAS6/EPPK1/MSTN	22
BP	GO:0031345	negative regulation of cell projection organization	22/1109	188/18800	0.00167699	0.0767507	0.0681274	ACP4/GRIN2B/DNM3/FYN/SPP1/RAPGEF2/PRKCD/MBP/KIAA0319/THY1/TRPV4/KIF24/HES1/RAP1GAP/ID1/SEMA7A/CRMP1/MINAR1/EPHA7/SEMA3F/DPYSL3/SLIT1	22
BP	GO:0015749	monosaccharide transmembrane transport	16/1109	119/18800	0.00167838	0.0767507	0.0681274	IRS2/NR4A3/KLF15/FGF21/TRIB3/SLC2A12/SESN2/IRS1/PEA15/SLC2A14/SLC2A3/SLC27A1/SLC5A3/AKT1/GPC3/PIK3R1	16
BP	GO:1903426	regulation of reactive oxygen species biosynthetic process	9/1109	48/18800	0.00174518	0.0767507	0.0681274	TLR6/FYN/ARG2/FOXO3/SPHK2/SOD2/SLC5A3/PPARA/H19	9
BP	GO:0042531	positive regulation of tyrosine phosphorylation of STAT protein	11/1109	67/18800	0.00175199	0.0767507	0.0681274	TSLP/IL31RA/IL18/FYN/LIF/IL12A/CNTF/FGFR3/HES1/ARL2BP/CD40	11
BP	GO:0072028	nephron morphogenesis	12/1109	77/18800	0.00175417	0.0767507	0.0681274	GDNF/GATA3/FGF1/PKD1/LIF/WNT2B/WNK4/FGF2/HES1/LGR4/GPC3/KLHL3	12
BP	GO:0030099	myeloid cell differentiation	38/1109	391/18800	0.00175511	0.0767507	0.0681274	POU4F1/GATA3/ETS1/IL31RA/RUNX1/H4C8/H4C12/H4C15/IFI16/H4C14/RAB7B/CEBPB/JUN/DHRS2/MITF/TNFRSF11A/LIF/GAB2/FOXO3/CEBPG/BCL6/RNF41/IL11/TFE3/CDKN2B/PIR/GATA2/CEACAM1/ZFP36/JUNB/PIK3CD/TFRC/PLA2G3/HSPA1B/HSPA1A/GPC3/PIK3R1/CLDN18	38
BP	GO:0046697	decidualization	6/1109	23/18800	0.00176041	0.0767507	0.0681274	PTGS2/CYP27B1/STC2/LIF/SPP1/JUNB	6
BP	GO:0001655	urogenital system development	35/1109	352/18800	0.00178263	0.0767507	0.0681274	GDF6/CYP4A22/GDNF/GATA3/KLF15/CD24/GCNT3/FGF1/PKD1/ARG2/LIF/WNT2B/MAGI2/FLCN/WNK4/FGF2/GATA2/IFT27/TP73/SDC1/RET/ID3/AMER1/RPGRIP1L/WFS1/HES1/TRAF3IP1/EPHA7/LGR4/KANK2/GPC3/EGR1/TNS2/CYP26A1/KLHL3	35
BP	GO:0031649	heat generation	5/1109	16/18800	0.00178859	0.0767507	0.0681274	PTGS2/ARRDC3/TNFRSF11A/SLC27A1/TRPV1	5
BP	GO:0090520	sphingolipid mediated signaling pathway	5/1109	16/18800	0.00178859	0.0767507	0.0681274	KLF14/SPNS2/SPHK2/AKT1/S1PR5	5
BP	GO:0090130	tissue migration	36/1109	366/18800	0.00186321	0.0788882	0.0700247	PTPRR/CDH13/DAAM2/EDN2/GATA3/ETS1/GADD45A/PTGS2/FUT1/HMOX1/RHOB/HDAC9/JUN/KLF4/FGF1/NR4A1/THBS1/RGCC/HDAC5/FGF2/GATA2/CYP1B1/TBXA2R/EMP2/CEACAM1/JCAD/ID1/VASH1/AKT1/PIK3CD/ATP2B4/GPLD1/KANK2/EPPK1/VSTM4/CD40	36
BP	GO:0003093	regulation of glomerular filtration	4/1109	10/18800	0.00189771	0.0788882	0.0700247	CORO2B/EMP2/ADORA1/GAS6	4
BP	GO:0015911	long-chain fatty acid import across plasma membrane	4/1109	10/18800	0.00189771	0.0788882	0.0700247	IRS2/THBS1/SLC27A1/AKT1	4
BP	GO:0032754	positive regulation of interleukin-5 production	4/1109	10/18800	0.00189771	0.0788882	0.0700247	IL1RL1/GATA3/TSLP/IL1RAP	4
BP	GO:0002237	response to molecule of bacterial origin	35/1109	354/18800	0.00196098	0.0803769	0.0713462	LGALS9/NLRP3/PTGER1/CCR5/PDCD1LG2/PTGS2/CXCL8/TNIP3/ACP5/DIO2/IL18/SERPINE1/CD24/XBP1/CD55/CEBPB/CYP27B1/ADM/NOCT/NR4A1/TLR6/TNFRSF11A/IL12A/NFKBIL1/TLR1/NFKBIB/PCK2/SHPK/TBXA2R/SOD2/ARID5A/ZFP36/AKT1/CMPK2/GIT1	35
BP	GO:0010565	regulation of cellular ketone metabolic process	17/1109	132/18800	0.00196373	0.0803769	0.0713462	IRS2/PTGS2/NR4A3/SLC7A11/TRIB3/ADM/DKK3/IRS1/CEACAM1/APOC1/INSIG1/PPARA/AKT1/ATP2B4/PLA2G3/ACACB/EGR1	17
BP	GO:0050873	brown fat cell differentiation	9/1109	49/18800	0.00202791	0.0817842	0.0725953	PTGS2/DIO2/CEBPB/RGS2/FLCN/TFE3/PLAC8/NAPEPLD/TRPV4	9
BP	GO:0007159	leukocyte cell-cell adhesion	37/1109	381/18800	0.00202885	0.0817842	0.0725953	LGALS9/NLRP3/EBI3/GATA3/ETS1/PDCD1LG2/NR4A3/RUNX1/RHOH/HLX/IL18/CD24/IL20RB/XBP1/CD55/CEBPB/KLF4/FYN/ARG2/IL12A/NT5E/FOXO3/BCL6/SLC7A1/RASGRP1/CCDC88B/NFKBID/THY1/CEACAM1/HES1/MDK/PPARA/AKT1/ICOSLG/CHST4/TFRC/LAG3	37
BP	GO:0062012	regulation of small molecule metabolic process	34/1109	342/18800	0.00206154	0.0824772	0.0732105	IRS2/PTGS2/NR4A3/SLC7A11/TRIB3/CYP27B1/ADM/DKK3/SESN2/FGF1/SIK1/IRS1/PFKFB2/CRY1/FLCN/NUPR1/SPHK2/KHK/CEACAM1/APOC1/MIDN/INSIG1/PPARA/PASK/AKT1/ATP2B4/GPLD1/PLA2G3/ACACB/GIT1/H19/NTSR1/EGR1/C1QTNF3	34
BP	GO:0022409	positive regulation of cell-cell adhesion	30/1109	291/18800	0.00212644	0.0825439	0.0732696	LGALS9/NLRP3/EBI3/GATA3/ETS1/PDCD1LG2/NR4A3/RUNX1/RHOH/HLX/IL18/CD24/XBP1/CD55/MYO10/FYN/IL12A/FOXO3/BCL6/SLC7A1/RASGRP1/CCDC88B/NFKBID/THY1/HES1/MDK/AKT1/ICOSLG/CHST4/TFRC	30
BP	GO:0016311	dephosphorylation	40/1109	422/18800	0.00213356	0.0825439	0.0732696	ACP4/CHRM5/PTPRR/SGPP2/ACP5/PPP1R15A/DUSP8/PTP4A1/NOCT/PTPDC1/PPM1M/INPP4B/NT5E/DLC1/PPP2R5B/PFKFB2/PLPP6/MAGI2/CDC14A/PSPH/DUSP1/NCEH1/CTDSPL/PRKCD/PPP1R26/MGAT5/MTMR12/NT5DC2/INPP5A/CNEP1R1/MDP1/CAMK2G/DUSP2/ADORA1/LRRC39/MTM1/GPLD1/SSH3/PFKFB4/TNS2	40
BP	GO:0048545	response to steroid hormone	33/1109	330/18800	0.00216455	0.0825439	0.0732696	CALCR/NKX2-2/PMEPA1/PTGS2/NR4A3/NR3C1/TXNIP/SGK1/ADM/THBS1/SPP1/FOXO3/CRY1/UFM1/TAF7/PCK2/CYP1B1/MBP/SDC1/DNAAF4/SKP2/ZFP36/MDK/PPARA/PCNA/DDX17/PADI2/HSPA1B/HSPA1A/KANK2/PAPPA/HSPA8/MSTN	33
BP	GO:0007156	homophilic cell adhesion via plasma membrane adhesion molecules	20/1109	168/18800	0.00217185	0.0825439	0.0732696	MYOT/CDH13/IGSF9/IGFN1/MYPN/PCDHB7/CDH23/AMIGO2/PKD1/HMCN1/CDH2/PCDH10/PCDH7/RET/CEACAM1/NECTIN1/MPZL2/PCDHGA4/PCDH12/CDH26	20
BP	GO:0006338	chromatin remodeling	28/1109	266/18800	0.00217292	0.0825439	0.0732696	H2BC7/GATA3/H1-4/H1-3/H1-0/H2BU1/H3C6/H2BC15/H2BC18/H4C8/H2BC21/H4C12/H4C15/H4C14/H3C15/H3C14/H3C10/H2AW/H1-2/H2BC11/NAP1L5/H2BC8/H1-10/H2BC5/NFE2/ASF1A/HDAC5/CHAF1A	28
BP	GO:0046323	glucose import	12/1109	79/18800	0.00219432	0.0825439	0.0732696	IRS2/KLF15/FGF21/SESN2/IRS1/PEA15/SLC2A14/SLC2A3/SLC27A1/AKT1/GPC3/PIK3R1	12
BP	GO:0072009	nephron epithelium development	15/1109	111/18800	0.002196	0.0825439	0.0732696	GDNF/GATA3/KLF15/CD24/FGF1/PKD1/LIF/WNT2B/MAGI2/WNK4/FGF2/HES1/LGR4/GPC3/KLHL3	15
BP	GO:0050729	positive regulation of inflammatory response	18/1109	145/18800	0.00222721	0.0825439	0.0732696	IL1RL1/ETS1/TSLP/NLRP10/PTGS2/IL18/SERPINE1/CEBPB/TNFRSF11A/NLRP1/NUPR1/NEAT1/NAPEPLD/TRPV4/MDK/PLA2G3/GPRC5B/IL33	18
BP	GO:0042026	protein refolding	6/1109	24/18800	0.00223145	0.0825439	0.0732696	HSPA5/DNAJB2/DNAJA1/HSPA1B/HSPA1A/HSPA8	6
BP	GO:0060563	neuroepithelial cell differentiation	6/1109	24/18800	0.00223145	0.0825439	0.0732696	EMX1/SERPINE1/CEBPB/CDH2/FGF2/HES1	6
BP	GO:0060674	placenta blood vessel development	7/1109	32/18800	0.00223385	0.0825439	0.0732696	OVOL2/PKD1/JUNB/HES1/VASH2/VASH1/AKT1	7
BP	GO:0001889	liver development	17/1109	134/18800	0.00230974	0.084219	0.0747566	HLX/HMOX1/XBP1/CEBPB/JUN/FGF1/PKD1/CEBPG/CDKN2B/PCK2/SOD2/CEACAM1/RPGRIP1L/HES1/MDK/PCNA/E2F7	17
BP	GO:1903706	regulation of hemopoiesis	36/1109	371/18800	0.0023456	0.084219	0.0747566	LGALS9/NLRP3/POU4F1/GATA3/ETS1/RUNX1/RHOH/HLX/H4C8/IL18/H4C12/H4C15/H4C14/XBP1/RAB7B/CEBPB/MITF/LIF/PSG9/FOXO3/BCL6/RNF41/TFE3/RASGRP1/GATA2/NFKBID/CEACAM1/ZFP36/MDK/GAS6/PLA2G3/HSPA1B/HSPA1A/PIK3R1/LAG3/CLDN18	36
BP	GO:0042149	cellular response to glucose starvation	9/1109	50/18800	0.002346	0.084219	0.0747566	NUAK2/NIM1K/IFI16/XBP1/UPP1/HSPA5/SESN2/SIK1/FOXO3	9
BP	GO:0043303	mast cell degranulation	9/1109	50/18800	0.002346	0.084219	0.0747566	LGALS9/NR4A3/HMOX1/GAB2/SPHK2/RASGRP1/GATA2/PIK3CD/PLA2G3	9
BP	GO:0010594	regulation of endothelial cell migration	25/1109	230/18800	0.00237482	0.084219	0.0747566	GATA3/ETS1/GADD45A/PTGS2/FUT1/HMOX1/RHOB/HDAC9/KLF4/FGF1/THBS1/RGCC/HDAC5/FGF2/GATA2/TBXA2R/EMP2/CEACAM1/JCAD/VASH1/AKT1/PIK3CD/ATP2B4/GPLD1/CD40	25
BP	GO:0062197	cellular response to chemical stress	33/1109	332/18800	0.00238452	0.084219	0.0747566	PTGS2/BDKRB2/NR4A3/HMOX1/RHOB/SLC7A11/JUN/DHRS2/NR4A2/SESN2/TLR6/FYN/FOXO3/SLC12A6/ARHGEF2/GLRX2/ERN1/PRKCD/PLEC/CYP1B1/MAPKAP1/SOD2/FXN/STOX1/TRPV4/PCNA/GSKIP/AKT1/DNAJA1/PRDX1/HSPA1B/HSPA1A/H19	33
BP	GO:1904029	regulation of cyclin-dependent protein kinase activity	14/1109	101/18800	0.00238998	0.084219	0.0747566	GADD45A/CDKN1A/LATS2/PKD1/RGCC/CCNB3/CDKN2B/CDKN2C/CCNB1/STOX1/CCNE2/AKT1/CCNI2/CCNP	14
BP	GO:0044539	long-chain fatty acid import into cell	5/1109	17/18800	0.00241186	0.0844309	0.0749447	IRS2/SPX/THBS1/SLC27A1/AKT1	5
BP	GO:0030336	negative regulation of cell migration	34/1109	346/18800	0.00249191	0.0866631	0.076926	PTPRR/IGFBP3/GADD45A/HMOX1/SERPINE1/RHOB/NGFR/KLF4/MITF/THBS1/RGCC/SRGAP1/DLC1/FOXO3/MAGI2/RNF41/FLCN/HDAC5/DUSP1/FGF2/CYP1B1/TBXA2R/THY1/COL3A1/ADORA1/DAG1/VASH1/AKT1/TCAF1/ATP2B4/PADI2/SRGAP3/EPPK1/DPYSL3	34
BP	GO:0032890	regulation of organic acid transport	11/1109	70/18800	0.00251176	0.0867861	0.0770352	IRS2/RGS2/THBS1/TNFRSF11A/SLC43A1/ADORA1/PPARA/AKT1/PLA2G3/NTSR1/GRM2	11
BP	GO:0072080	nephron tubule development	13/1109	91/18800	0.00257039	0.0878888	0.078014	GDNF/GATA3/CD24/FGF1/PKD1/LIF/WNT2B/WNK4/FGF2/HES1/LGR4/GPC3/KLHL3	13
BP	GO:0045936	negative regulation of phosphate metabolic process	41/1109	440/18800	0.00258248	0.0878888	0.078014	ACP4/CBLC/IGFBP3/GADD45A/PMEPA1/IRS2/BDKRB2/PPP1R15A/CDKN1A/LATS2/JUN/TRIB3/RGS2/GPRC5A/FLCN/TAF7/CDKN2B/NUPR1/DUSP1/CTDSPL/PRKCD/PLEC/PPP1R26/MGAT5/LPCAT1/CDKN2C/DBNDD1/THY1/SLC27A1/CEACAM1/APOC1/MIDN/PPARA/TRAF3IP1/SPRY4/GSKIP/AKT1/DNAJA1/GIT1/H19/MSTN	41
BP	GO:0044344	cellular response to fibroblast growth factor stimulus	15/1109	113/18800	0.00262087	0.0878888	0.078014	GATA3/LRIT3/CXCL8/FGF21/NGFR/FGF1/NR4A1/THBS1/FGF5/RUNX2/FGF2/FGFR3/ZFP36/SPRY4/HHIP	15
BP	GO:0010563	negative regulation of phosphorus metabolic process	41/1109	441/18800	0.00269011	0.0878888	0.078014	ACP4/CBLC/IGFBP3/GADD45A/PMEPA1/IRS2/BDKRB2/PPP1R15A/CDKN1A/LATS2/JUN/TRIB3/RGS2/GPRC5A/FLCN/TAF7/CDKN2B/NUPR1/DUSP1/CTDSPL/PRKCD/PLEC/PPP1R26/MGAT5/LPCAT1/CDKN2C/DBNDD1/THY1/SLC27A1/CEACAM1/APOC1/MIDN/PPARA/TRAF3IP1/SPRY4/GSKIP/AKT1/DNAJA1/GIT1/H19/MSTN	41
BP	GO:0045879	negative regulation of smoothened signaling pathway	7/1109	33/18800	0.00269313	0.0878888	0.078014	SERPINE2/RUNX2/PRKACB/KCTD21/SUFU/GPC3/HHIP	7
BP	GO:2000191	regulation of fatty acid transport	7/1109	33/18800	0.00269313	0.0878888	0.078014	IRS2/THBS1/TNFRSF11A/PPARA/AKT1/PLA2G3/NTSR1	7
BP	GO:2000146	negative regulation of cell motility	35/1109	361/18800	0.00271221	0.0878888	0.078014	PTPRR/GATA3/IGFBP3/GADD45A/HMOX1/SERPINE1/RHOB/NGFR/KLF4/MITF/THBS1/RGCC/SRGAP1/DLC1/FOXO3/MAGI2/RNF41/FLCN/HDAC5/DUSP1/FGF2/CYP1B1/TBXA2R/THY1/COL3A1/ADORA1/DAG1/VASH1/AKT1/TCAF1/ATP2B4/PADI2/SRGAP3/EPPK1/DPYSL3	35
BP	GO:0045445	myoblast differentiation	12/1109	81/18800	0.00272078	0.0878888	0.078014	IGFBP3/IL18/BTG1/RBM24/IFRD1/PLEC/SDC1/ID3/LRRC8A/DDX17/CDON/MSTN	12
BP	GO:0032753	positive regulation of interleukin-4 production	6/1109	25/18800	0.00279149	0.0878888	0.078014	LGALS9/NLRP3/GATA3/IL20RB/CEBPB/IL1RAP	6
BP	GO:0032103	positive regulation of response to external stimulus	41/1109	442/18800	0.00280158	0.0878888	0.078014	P2RY12/IL1RL1/LGALS9/CDH13/EDN2/ETS1/TSLP/NLRP10/PTGS2/CXCL8/ARTN/IL18/SERPINE1/IFI16/CEBPB/EREG/FYN/THBS1/TNFRSF11A/IL12A/NLRP1/CNTF/RIOK3/NUPR1/NEAT1/FGF2/RASGRP1/CASP6/NAPEPLD/PGF/TRPV4/MDK/GAS6/PLA2G3/LAG3/GPRC5B/IL33/HLA-F/STING1/MSTN/VEGFD	41
BP	GO:0045687	positive regulation of glial cell differentiation	8/1109	42/18800	0.00280279	0.0878888	0.078014	NKX2-2/EGR2/SERPINE2/LIF/TP73/HES1/MDK/DAG1	8
BP	GO:2000379	positive regulation of reactive oxygen species metabolic process	11/1109	71/18800	0.00281726	0.0878888	0.078014	GADD45A/CDKN1A/TLR6/THBS1/FOXO3/RNF41/PRKCD/CYP1B1/SOD2/SLC5A3/H19	11
BP	GO:0050994	regulation of lipid catabolic process	10/1109	61/18800	0.00282623	0.0878888	0.078014	IRS2/FGF21/IRS1/PRKCD/APOC1/ADORA1/PPARA/AKT1/GPLD1/ACACB	10
BP	GO:0042594	response to starvation	22/1109	196/18800	0.00283598	0.0878888	0.078014	ATF3/NUAK2/NIM1K/IFI16/CDKN1A/XBP1/UPP1/ADM/HSPA5/SESN2/SIK1/WNT2B/FOXO3/MAP1LC3B2/FLCN/MAP1LC3B/PCK2/TFEB/ZFP36/PPARA/GAS6/HSPA8	22
BP	GO:0040015	negative regulation of multicellular organism growth	4/1109	11/18800	0.0028436	0.0878888	0.078014	SOCS2/STC2/PLAC8/FXN	4
BP	GO:0045628	regulation of T-helper 2 cell differentiation	4/1109	11/18800	0.0028436	0.0878888	0.078014	NLRP3/HLX/IL18/BCL6	4
BP	GO:0090084	negative regulation of inclusion body assembly	4/1109	11/18800	0.0028436	0.0878888	0.078014	DNAJB2/HSPA1B/HSPA1A/DNAJB1	4
BP	GO:0009267	cellular response to starvation	19/1109	160/18800	0.00284461	0.0878888	0.078014	ATF3/NUAK2/NIM1K/IFI16/CDKN1A/XBP1/UPP1/HSPA5/SESN2/SIK1/WNT2B/FOXO3/MAP1LC3B2/FLCN/MAP1LC3B/TFEB/PPARA/GAS6/HSPA8	19
BP	GO:0003014	renal system process	15/1109	114/18800	0.0028575	0.0878888	0.078014	SPX/CORO2B/SGK1/ADM/WNK4/EMP2/PRKACB/WFS1/ADORA1/GAS6/RHPN2/TRPV1/SLC15A2/CORIN/KLHL3	15
BP	GO:0061008	hepaticobiliary system development	17/1109	137/18800	0.00292323	0.0893936	0.0793498	HLX/HMOX1/XBP1/CEBPB/JUN/FGF1/PKD1/CEBPG/CDKN2B/PCK2/SOD2/CEACAM1/RPGRIP1L/HES1/MDK/PCNA/E2F7	17
BP	GO:0050807	regulation of synapse organization	23/1109	209/18800	0.00296834	0.0899689	0.0798605	IGSF9/NRXN1/GRIN2B/SLC7A11/DNM3/AMIGO2/FYN/BDNF/CDH2/IL1RAP/ITPKA/ZNF804A/ARMCX5-GPRASP2/DAG1/LRP8/NECTIN1/EPHA7/SEMA3F/COLQ/GPC6/SLIT1/BHLHB9/HSPA8	23
BP	GO:0007409	axonogenesis	40/1109	430/18800	0.00297982	0.0899689	0.0798605	CCK/MYOT/ISLR2/POU4F1/GDNF/EDN2/GATA3/IGSF9/BARHL2/NRXN1/RHOH/EGR2/ARTN/MYPN/NGFR/RAPH1/NR4A2/FYN/SPP1/BDNF/PARD6B/CDH2/SIAH1/TRIO/GBX2/MBP/RET/KIAA0319/THY1/DPYSL5/SLC9A6/DAG1/NECTIN1/EFNA4/SEMA7A/CRMP1/EPHA7/SEMA3F/SLIT1/MAP1A	40
BP	GO:0007411	axon guidance	25/1109	234/18800	0.00299276	0.0899689	0.0798605	MYOT/GDNF/GATA3/IGSF9/NRXN1/RHOH/EGR2/ARTN/MYPN/NGFR/FYN/BDNF/SIAH1/TRIO/GBX2/RET/DPYSL5/DAG1/NECTIN1/EFNA4/SEMA7A/CRMP1/EPHA7/SEMA3F/SLIT1	25
BP	GO:0002279	mast cell activation involved in immune response	9/1109	52/18800	0.00310041	0.0899757	0.0798665	LGALS9/NR4A3/HMOX1/GAB2/SPHK2/RASGRP1/GATA2/PIK3CD/PLA2G3	9
BP	GO:0002448	mast cell mediated immunity	9/1109	52/18800	0.00310041	0.0899757	0.0798665	LGALS9/NR4A3/HMOX1/GAB2/SPHK2/RASGRP1/GATA2/PIK3CD/PLA2G3	9
BP	GO:0009395	phospholipid catabolic process	9/1109	52/18800	0.00310041	0.0899757	0.0798665	PLB1/PLA2G4C/PLA2G4B/PLPP6/GPCPD1/PRKCD/NAPEPLD/APOC1/GDPD3	9
BP	GO:0060993	kidney morphogenesis	13/1109	93/18800	0.00312258	0.0899757	0.0798665	GDNF/GATA3/GCNT3/FGF1/PKD1/LIF/WNT2B/WNK4/FGF2/HES1/LGR4/GPC3/KLHL3	13
BP	GO:1901342	regulation of vasculature development	34/1109	351/18800	0.00313663	0.0899757	0.0798665	ETS1/GADD45A/CXCL8/RUNX1/FUT1/HMOX1/SERPINE1/RHOB/BTG1/XBP1/ADM2/ADM/KLF4/FGF1/THBS1/RGCC/FGF2/GATA2/CYP1B1/CEMIP2/TBXA2R/EMP2/CEACAM1/PGF/JCAD/MDK/VASH2/ID1/VASH1/PIK3CD/ATP2B4/MINAR1/CD40/VEGFD	34
BP	GO:0042267	natural killer cell mediated cytotoxicity	11/1109	72/18800	0.00315201	0.0899757	0.0798665	LGALS9/IL18/ULBP1/IL12A/CEBPG/RASGRP1/TUBB4B/CEACAM1/PRDX1/LAG3/HLA-F	11
BP	GO:0072078	nephron tubule morphogenesis	11/1109	72/18800	0.00315201	0.0899757	0.0798665	GDNF/GATA3/FGF1/PKD1/WNT2B/WNK4/FGF2/HES1/LGR4/GPC3/KLHL3	11
BP	GO:0002573	myeloid leukocyte differentiation	23/1109	210/18800	0.00315272	0.0899757	0.0798665	POU4F1/GATA3/IL31RA/RUNX1/IFI16/CEBPB/JUN/DHRS2/MITF/TNFRSF11A/LIF/GAB2/TFE3/PIR/GATA2/CEACAM1/JUNB/PIK3CD/TFRC/PLA2G3/GPC3/PIK3R1/CLDN18	23
BP	GO:0007266	Rho protein signal transduction	17/1109	138/18800	0.00315557	0.0899757	0.0798665	CDH13/RHOB/NGFR/ARHGAP29/DLC1/BCL6/FLCN/ARHGEF2/CDC42EP3/ARHGAP42/ARHGEF28/CDC42EP4/COL3A1/MYO9B/C15orf62/KANK2/GPR20	17
BP	GO:0097485	neuron projection guidance	25/1109	235/18800	0.00316693	0.0899757	0.0798665	MYOT/GDNF/GATA3/IGSF9/NRXN1/RHOH/EGR2/ARTN/MYPN/NGFR/FYN/BDNF/SIAH1/TRIO/GBX2/RET/DPYSL5/DAG1/NECTIN1/EFNA4/SEMA7A/CRMP1/EPHA7/SEMA3F/SLIT1	25
BP	GO:0140354	lipid import into cell	5/1109	18/18800	0.003179	0.0899757	0.0798665	IRS2/SPX/THBS1/SLC27A1/AKT1	5
BP	GO:0110110	positive regulation of animal organ morphogenesis	7/1109	34/18800	0.00322151	0.0905366	0.0803644	GDNF/GATA3/NGFR/FGF1/WNT2B/FGF2/STOX1	7
BP	GO:0010976	positive regulation of neuron projection development	18/1109	150/18800	0.00323284	0.0905366	0.0803644	HSPA5/FYN/RGS2/PPP2R5B/CNTF/BDNF/MAGI2/RAPGEF2/RET/ITPKA/ZNF804A/ARMCX5-GPRASP2/ANKRD27/MDK/LRP8/PLA2G3/DPYSL3/BHLHB9	18
BP	GO:0050730	regulation of peptidyl-tyrosine phosphorylation	27/1109	261/18800	0.00328796	0.0915982	0.0813066	CBLC/TSLP/IL31RA/AFAP1L2/IL18/CD24/EREG/FYN/GPRC5A/LIF/IL12A/PPP2R5B/CNTF/ARHGEF2/IL11/PRKCD/FGFR3/THY1/CSPG4/ADORA1/HES1/LRP8/ARL2BP/GAS6/EPHA7/GPRC5B/CD40	27
BP	GO:0019216	regulation of lipid metabolic process	33/1109	339/18800	0.00331229	0.0917953	0.0814816	P2RY12/CHRM5/IRS2/PTGS2/NR4A3/FGF21/TRIB3/CYP27B1/ADM/DKK3/FGF1/SIK1/IRS1/HULC/NR1D2/AGAP2/SPHK2/FGF2/PRKCD/LPCAT1/FGFR3/SLC27A1/CNEP1R1/CEACAM1/APOC1/ADORA1/INSIG1/PPARA/AKT1/GPLD1/PLA2G3/ACACB/EGR1	33
BP	GO:0002042	cell migration involved in sprouting angiogenesis	13/1109	94/18800	0.00343285	0.0936728	0.0831482	PTGS2/HMOX1/HDAC9/KLF4/NR4A1/THBS1/HDAC5/FGF2/GATA2/TBXA2R/JCAD/AKT1/GPLD1	13
BP	GO:0045582	positive regulation of T cell differentiation	13/1109	94/18800	0.00343285	0.0936728	0.0831482	LGALS9/NLRP3/GATA3/RUNX1/RHOH/HLX/IL18/XBP1/FOXO3/BCL6/RASGRP1/NFKBID/MDK	13
BP	GO:0061326	renal tubule development	13/1109	94/18800	0.00343285	0.0936728	0.0831482	GDNF/GATA3/CD24/FGF1/PKD1/LIF/WNT2B/WNK4/FGF2/HES1/LGR4/GPC3/KLHL3	13
BP	GO:0099173	postsynapse organization	19/1109	163/18800	0.00350389	0.0951234	0.0844358	GDNF/NRXN1/GRIN2B/SLC7A11/NOS1AP/DNM3/FYN/CDH2/IL1RAP/ITPKA/ZNF804A/ARMCX5-GPRASP2/LRP8/ZDHHC12/EPHA7/SEMA3F/COLQ/BHLHB9/HSPA8	19
BP	GO:0070059	intrinsic apoptotic signaling pathway in response to endoplasmic reticulum stress	10/1109	63/18800	0.00360192	0.0972885	0.0863576	PPP1R15A/XBP1/CEBPB/TRIB3/CHAC1/HERPUD1/ERN1/WFS1/TMEM117/HSPA1A	10
BP	GO:0035967	cellular response to topologically incorrect protein	15/1109	117/18800	0.00367519	0.098766	0.0876691	ATF3/CTH/PPP1R15A/FGF21/XBP1/HSPA5/STC2/HERPUD1/DNAJB9/ERN1/WFS1/HSPA1B/HSPA1A/PIK3R1/HSPA8	15
CC	GO:0000786	nucleosome	28/1154	129/19594	1.4521e-09	8.52383e-07	8.19291e-07	H2BC7/H1-4/H1-3/H1-0/H2BU1/H2AC6/H3C6/H2BC15/H2BC18/H4C8/H2BC21/H4C12/H4C15/H4C14/H3C15/H3C14/H3C10/H2AC11/H2AW/H1-2/H2BC11/H2AC19/H2AC18/H2BC8/H2AC13/H1-10/H2BC5/SPHK2	28
CC	GO:0032993	protein-DNA complex	37/1154	220/19594	6.98158e-09	2.04909e-06	1.96954e-06	H2BC7/H1-4/H1-3/H1-0/H2BU1/H2AC6/H3C6/H2BC15/RPA4/H2BC18/H4C8/H2BC21/H4C12/H4C15/H4C14/H3C15/H3C14/H3C10/H2AC11/H2AW/TEN1/H1-2/H2BC11/H2AC19/H2AC18/H2BC8/H2AC13/H1-10/H2BC5/NFE2/NUPR1/SPHK2/PRIM1/POLD3/PCNA/RPA1/MCM6	37
CC	GO:0044815	DNA packaging complex	31/1154	198/19594	5.87874e-07	0.000115027	0.000110562	H2BC7/H1-4/H1-3/H1-0/H2BU1/H2AC6/H3C6/H2BC15/H2BC18/H4C8/H2BC21/H4C12/H4C15/H4C14/H3C15/H3C14/H3C10/H2AC11/H2AW/TEN1/H1-2/H2BC11/H2AC19/H2AC18/H2BC8/H2AC13/H1-10/H2BC5/DPF2/SPHK2/REC8	31
CC	GO:0097224	sperm connecting piece	5/1154	11/19594	0.000240661	0.0261076	0.025094	DNAJB13/SPATA6L/PMFBP1/CFAP47/SPATC1L	5
CC	GO:0005930	axoneme	19/1154	131/19594	0.000241521	0.0261076	0.025094	DNAH11/DNAJB13/MAP1LC3B/DNAH14/CFAP206/DNAH1/DRC3/CCDC65/RPGRIP1L/SEPTIN2/TTLL3/CFAP70/TRAF3IP1/TUBB4A/CEP162/DNALI1/CCDC96/DNAH7/CFAP61	19
CC	GO:0097014	ciliary plasm	19/1154	132/19594	0.000266858	0.0261076	0.025094	DNAH11/DNAJB13/MAP1LC3B/DNAH14/CFAP206/DNAH1/DRC3/CCDC65/RPGRIP1L/SEPTIN2/TTLL3/CFAP70/TRAF3IP1/TUBB4A/CEP162/DNALI1/CCDC96/DNAH7/CFAP61	19
MF	GO:0030695	GTPase regulator activity	54/1120	488/18410	1.51128e-05	0.00680002	0.00654825	P2RY12/TAGAP/FGD5/RGS1/ARHGAP9/RHOH/PLEKHG4B/RASGRP3/ACAP1/PLEKHG1/JUN/SESN2/ARHGAP29/RGS2/ARHGAP30/SRGAP1/DLC1/FAM13B/RGS16/AGAP2/FLCN/ARHGEF2/TRIO/RAPGEF2/ARHGAP42/ARHGEF28/RASGRP1/AGAP5/TBC1D16/TBXA2R/SIPA1L3/RP2/RAPGEF4/THY1/MYO9B/ARHGEF4/ABR/RGS12/TBCD/ANKRD27/RCBTB2/RAP1GAP/RALGPS1/CYSLTR2/IQGAP2/RASGEF1A/ARL2BP/SRGAP3/SIPA1/ARHGAP31/GIT1/ARHGEF40/RASA4/USP6	54
MF	GO:0060589	nucleoside-triphosphatase regulator activity	54/1120	488/18410	1.51128e-05	0.00680002	0.00654825	P2RY12/TAGAP/FGD5/RGS1/ARHGAP9/RHOH/PLEKHG4B/RASGRP3/ACAP1/PLEKHG1/JUN/SESN2/ARHGAP29/RGS2/ARHGAP30/SRGAP1/DLC1/FAM13B/RGS16/AGAP2/FLCN/ARHGEF2/TRIO/RAPGEF2/ARHGAP42/ARHGEF28/RASGRP1/AGAP5/TBC1D16/TBXA2R/SIPA1L3/RP2/RAPGEF4/THY1/MYO9B/ARHGEF4/ABR/RGS12/TBCD/ANKRD27/RCBTB2/RAP1GAP/RALGPS1/CYSLTR2/IQGAP2/RASGEF1A/ARL2BP/SRGAP3/SIPA1/ARHGAP31/GIT1/ARHGEF40/RASA4/USP6	54
MF	GO:0005096	GTPase activator activity	35/1120	274/18410	2.6313e-05	0.00680002	0.00654825	TAGAP/RGS1/ARHGAP9/RASGRP3/ACAP1/JUN/ARHGAP29/RGS2/ARHGAP30/SRGAP1/DLC1/FAM13B/RGS16/AGAP2/FLCN/RAPGEF2/ARHGAP42/AGAP5/TBC1D16/SIPA1L3/RP2/THY1/MYO9B/ABR/RGS12/TBCD/ANKRD27/RAP1GAP/IQGAP2/SRGAP3/SIPA1/ARHGAP31/GIT1/RASA4/USP6	35
MF	GO:0046982	protein heterodimerization activity	40/1120	332/18410	2.86016e-05	0.00680002	0.00654825	H2BC7/BHLHE41/H2BU1/GADD45A/BDKRB2/ATF3/H2AC6/H3C6/H2BC15/H2BC18/H4C8/H2BC21/H4C12/H4C15/H4C14/ABTB2/H3C15/XBP1/H3C14/H3C10/H2AC11/H2AW/H2BC11/CEBPB/H2AC19/H2AC18/H2BC8/H2AC13/NR4A2/H2BC5/NR4A1/TLR6/IL12A/ZHX2/TAF4B/TAF7/TAF13/ADORA1/FZD4/PIK3R1	40
MF	GO:0042578	phosphoric ester hydrolase activity	41/1120	366/18410	0.000119392	0.0210267	0.0202482	ACP4/CHRM5/PTPRR/PLCXD2/SGPP2/CCR5/BDKRB2/ACP5/HMOX1/PLCB4/DUSP8/PTP4A1/NOCT/PTPDC1/PPM1M/INPP4B/NT5E/ADPRM/PFKFB2/PLPP6/CDC14A/GPCPD1/PDE8B/PSPH/DUSP1/CTDSPL/NAPEPLD/MTMR12/NT5DC2/INPP5A/MDP1/CAMK2G/DUSP2/PDE11A/LRRC39/MTM1/GPLD1/SSH3/PFKFB4/TNS2/GDPD3	41
MF	GO:0001216	DNA-binding transcription activator activity	49/1120	466/18410	0.000132661	0.0210267	0.0202482	NKX2-2/POU4F1/GATA3/ETS1/BARHL2/OVOL2/NR4A3/ATF3/RUNX1/EGR2/KLF15/NR3C1/MAFF/KLF5/CEBPB/JUN/YY2/CEBPD/KLF4/NR4A2/MITF/NR4A1/KLF6/TFAP2C/TFEC/FOXO3/RUNX2/CEBPG/ZSCAN21/TFE3/GRHL1/GMEB2/ELF1/GBX2/ZFP62/GATA2/TP73/STOX1/TBX19/ZNF395/ZNF112/STOX2/JUNB/E2F1/PPARA/ONECUT3/CSRNP3/SALL2/EGR1	49
MF	GO:0001228	DNA-binding transcription activator activity, RNA polymerase II-specific	48/1120	462/18410	0.000205257	0.024615	0.0237037	NKX2-2/POU4F1/GATA3/ETS1/BARHL2/OVOL2/NR4A3/ATF3/RUNX1/EGR2/KLF15/NR3C1/MAFF/KLF5/CEBPB/JUN/YY2/CEBPD/KLF4/NR4A2/MITF/NR4A1/KLF6/TFAP2C/TFEC/FOXO3/RUNX2/CEBPG/ZSCAN21/TFE3/GRHL1/GMEB2/ELF1/GBX2/ZFP62/GATA2/TP73/STOX1/TBX19/ZNF395/ZNF112/STOX2/JUNB/PPARA/ONECUT3/CSRNP3/SALL2/EGR1	48
MF	GO:0005516	calmodulin binding	26/1120	200/18410	0.000207066	0.024615	0.0237037	RGS1/CTH/GEM/NGFR/MYO10/MARCKS/RGS2/CALD1/RGS16/KCNN4/MBP/IQCG/KCNQ2/ITPKA/CEACAM1/ASPM/CAMK2G/MYO9B/TRPV4/SNTB2/WFS1/AKT1/IQGAP2/ATP2B4/TRPV1/USP6	26
MF	GO:1990782	protein tyrosine kinase binding	17/1120	113/18410	0.000470128	0.0496768	0.0478376	ACP4/CBLC/PSG3/GDNF/PSG8/ARTN/PSG1/SHC2/IRS1/PSG9/GAB2/RNF41/MST1L/CEACAM1/PCNA/GAS6/PIK3R1	17
MF	GO:0070851	growth factor receptor binding	19/1120	139/18410	0.000764915	0.0727434	0.0700501	CBLC/GDNF/GATA3/TSLP/ARTN/FGF21/EREG/FGF1/FYN/IL12A/FGF5/CNTF/RNF41/IL11/ERN1/FGF2/IL1RAP/PGF/VEGFD	19
MF	GO:0008083	growth factor activity	21/1120	162/18410	0.000842418	0.0728309	0.0701343	GDF6/GDNF/INHBE/ARTN/FGF21/EREG/FGF1/LIF/IL12A/FGF5/VGF/CNTF/BDNF/IL11/FGF2/BMP8B/PGF/CSPG5/MDK/MSTN/VEGFD	21
MF	GO:0030544	Hsp70 protein binding	9/1120	44/18410	0.00113358	0.0898363	0.0865102	FGF1/DNAJB2/DNAJB9/ERN1/IQCG/DNAJA1/RNF207/TFRC/DNAJB1	9
